# Supplementary material for: Comparative single-cell immune responses in peripheral blood and lymph node of immunized SARS-CoV-2 challenged infant rhesus macaques
Source: Front Immunol. 2025 Sep 15;16:1599408. doi: 10.3389/fimmu.2025.1599408 (PMC12477255; doi:10.3389/fimmu.2025.1599408)
Supplement: Supplementary Table 2 — Cell population frequencies, signaling marker levels, clinical outcome data, and statistics. Data associated with Figures 2-5. Tabs indicate naming conventions; animal-level data for cell population abundance (frequency and ‘pseudo-absolute count’ derived from CBC data), cell population signaling marker levels, and clinical outcomes; statistical comparisons of cell abundance and cell signaling between vaccine groups, and correlation to clinical outcomes. [file Table1.xlsx]

## Sheet: Summary
Spreadsheet name	Description	Figures associated with
Naming Conventions	Provides naming conventions for all datasheets in excel file
Frequency data	Provides animal level data on frequency of cellular populations	Figure 2, Figure 3, Figure 5
Marker data	Provides comprehensive animal level data on phospho marker signal level	Figure 4, Figure 5
Frequency Stats	Provides all stats done on Frequency data (ANOVA and t-tests)	Figure2, Figure 3
Figure 4A	Provides all statistical analysis of ttest between stim and unstim	Figure 4A
Figure 4B - ANOVA	Provides a list of ANOVA p-values for top 20% of cell_population marker pairs by the summed ranking of stim versus unstim t-test and magnitude change	Figure 4B
Figure 4B	Provides all statistical analysis done to create figure 4B (ttest, ANOVA, and Z-score) plus mean_feature values	Figure 4B
Clinical Data	Provides all clinical data used from Milligan et al. 2022 on the NHPs used in this study	Figure 5
Clinical Data Correlations Freq	Provides all correlation statistic for correlations done between cellular population frequency and clinical data	Figure 5
Clinical Data Correlations Marker	Provides all correlation statistic for correlations done between phospho marker intensity and clinical data	Figure 5
CBC Data	Provides CBC data from Milligan et al. 2022 from NHPs used in this study
Pseudo Absolute Data	Provides an estimated absolute value of cell frequency by using total mononuclear cell counts from CBC
Pseudo Absolute Stats	Provides all stats done on Frequency data (ANOVA and t-tests)
This file includes all of the corrected data (after using Arcsinh_JH_sasha_plug_and_play.R on the raw data files)

## Sheet: Naming Conventions
Column naming conventions:
cell_pop	The population of relevant cells are manually annotated
group	Vaccine group: either Protein, mRNA, or Control
group_pairs	Explains what groups are being compared in a t-test or ANOVA (includes all three vaccination groups)
stim_cond	Stimulation condition: either R848 (R), PMA/I (P), or Unstim (U)
marker	Cellular phospho marker
pop_marker	population marker pair
mean_feature/frequency	The average value or frequency of a given marker or population
time	Will always be day 7
tissue_type	Either lymphnode (LN) or peripheral blood (PB)
feature	% of CD45+CD66- for frequency and signal intensity for marker
sampleID	NHP ID
value	given statistical value
metadata_test	clinical tests from milligan et al. 2022
CBC_measure	measured value in CBC from milligan et al. 2022
pseudo_absolute (counts/uL)	backcalculated frequency of cell type in Counts/ul from CBC
Stat descriptors:
Naming format - stattest_descriptor_pval_adjustment(if any)
ex:	notes
anova_freq_pval_BH
anova_freq_pval_unadj
anova_absfreq_pval_BH
anova_absfreq_pval_unadj
anova_marker_pval_BH
anova_marker_pval_unadj
ttest_groupfreq_pval_BH
ttest_groupfreq_pval_unadj
ttest_groupmarker_pval_BH
ttest_groupmarker_pval_unadj
ttest_absfreq_pval_unadj
ttest_absfreq_pval_BH
ttest_stim_pval_BH
ttest_stim_pval_unadj
r_value	for correlation values only
mean_z
Population names:	Full name
Bcell	B Cells
Bcell IgM+	IgM+ B Cells
cMC	Classical Monocytes
intMC	Intermediate Monocytes
ncMC	Non-classical Monocytes
mDC	Myleoid Dendritic Cells
pDC	Plasmacytoid Dendritic Cells
NK CD56+CD16-	CD56+CD16- Natural Killer Cells
NK CD56loCD16+	CD56 low CD16+ Natural Killer Cells
CD4T	CD4+ T Cells
CD8T	CD8+ T Cells
CD4T HLADR+Ki67+	CD4+ HLADR+Ki67+ T Cells
CD8T HLADR+Ki67+	CD8+ HLADR+Ki67+ T Cells

## Sheet: Frequency data
cell_pop	group	sampleID	stimulation	feature	tissue_type
Bcell	Control	C1	P	13.3598	PB
Bcell IgM+	Control	C1	P	11.1212	PB
mDC	Control	C1	P	0.663132	PB
pDC	Control	C1	P	0.0564368	PB
cMC	Control	C1	P	3.34106	PB
intMC	Control	C1	P	0.184047	PB
ncMC	Control	C1	P	0.353043	PB
NK CD56+CD16-	Control	C1	P	0.401955	PB
NK CD56loCD16+	Control	C1	P	2.01542	PB
CD4T	Control	C1	P	33.1876	PB
CD4T HLADR+Ki67+	Control	C1	P	0.418573	PB
CD8T	Control	C1	P	23.8097	PB
CD8T HLADR+Ki67+	Control	C1	P	1.11024	PB
Bcell	Control	C6	U	16.2472	PB
Bcell IgM+	Control	C6	U	15.7531	PB
mDC	Control	C6	U	1.69466	PB
pDC	Control	C6	U	0.100483	PB
cMC	Control	C6	U	6.16265	PB
intMC	Control	C6	U	0.435571	PB
ncMC	Control	C6	U	0.562703	PB
NK CD56+CD16-	Control	C6	U	0.281352	PB
NK CD56loCD16+	Control	C6	U	0.983857	PB
CD4T	Control	C6	U	17.5976	PB
CD4T HLADR+Ki67+	Control	C6	U	0.320671	PB
CD8T	Control	C6	U	34.1196	PB
CD8T HLADR+Ki67+	Control	C6	U	1.73005	PB
Bcell	Control	C6	R	16.3674	PB
Bcell IgM+	Control	C6	R	15.8656	PB
mDC	Control	C6	R	1.55681	PB
pDC	Control	C6	R	0.10349	PB
cMC	Control	C6	R	6.03229	PB
intMC	Control	C6	R	0.475071	PB
ncMC	Control	C6	R	0.611124	PB
NK CD56+CD16-	Control	C6	R	0.314484	PB
NK CD56loCD16+	Control	C6	R	1.05631	PB
CD4T	Control	C6	R	17.4848	PB
CD4T HLADR+Ki67+	Control	C6	R	0.302886	PB
CD8T	Control	C6	R	34.2047	PB
CD8T HLADR+Ki67+	Control	C6	R	1.71293	PB
Bcell	Control	C6	P	16.3574	PB
Bcell IgM+	Control	C6	P	15.8215	PB
mDC	Control	C6	P	1.69734	PB
pDC	Control	C6	P	0.0805163	PB
cMC	Control	C6	P	5.08595	PB
intMC	Control	C6	P	0.298257	PB
ncMC	Control	C6	P	0.444139	PB
NK CD56+CD16-	Control	C6	P	0.324663	PB
NK CD56loCD16+	Control	C6	P	0.803432	PB
CD4T	Control	C6	P	17.8348	PB
CD4T HLADR+Ki67+	Control	C6	P	0.29869	PB
CD8T	Control	C6	P	34.9476	PB
CD8T HLADR+Ki67+	Control	C6	P	1.70729	PB
Bcell	Protein	P7	U	15.7359	PB
Bcell IgM+	Protein	P7	U	15.0141	PB
mDC	Protein	P7	U	0.667438	PB
pDC	Protein	P7	U	0.309143	PB
cMC	Protein	P7	U	8.38308	PB
intMC	Protein	P7	U	0.649976	PB
ncMC	Protein	P7	U	1.19971	PB
NK CD56+CD16-	Protein	P7	U	0.233474	PB
NK CD56loCD16+	Protein	P7	U	4.4179	PB
CD4T	Protein	P7	U	24.368	PB
CD4T HLADR+Ki67+	Protein	P7	U	0.619579	PB
CD8T	Protein	P7	U	19.9003	PB
CD8T HLADR+Ki67+	Protein	P7	U	0.709477	PB
Bcell	Protein	P7	R	16.1677	PB
Bcell IgM+	Protein	P7	R	15.4119	PB
mDC	Protein	P7	R	0.645247	PB
pDC	Protein	P7	R	0.291222	PB
cMC	Protein	P7	R	7.65005	PB
intMC	Protein	P7	R	0.612985	PB
ncMC	Protein	P7	R	1.14037	PB
NK CD56+CD16-	Protein	P7	R	0.279607	PB
NK CD56loCD16+	Protein	P7	R	4.70385	PB
CD4T	Protein	P7	R	24.6265	PB
CD4T HLADR+Ki67+	Protein	P7	R	0.556203	PB
CD8T	Protein	P7	R	20.2074	PB
CD8T HLADR+Ki67+	Protein	P7	R	0.711923	PB
Bcell	mRNA	M7	U	5.64001	PB
Bcell IgM+	mRNA	M7	U	4.80205	PB
mDC	mRNA	M7	U	0.615715	PB
pDC	mRNA	M7	U	0.183331	PB
cMC	mRNA	M7	U	4.85048	PB
intMC	mRNA	M7	U	0.173818	PB
ncMC	mRNA	M7	U	0.20322	PB
NK CD56+CD16-	mRNA	M7	U	0.370121	PB
NK CD56loCD16+	mRNA	M7	U	1.59982	PB
CD4T	mRNA	M7	U	33.6049	PB
CD4T HLADR+Ki67+	mRNA	M7	U	0.53875	PB
CD8T	mRNA	M7	U	22.0178	PB
CD8T HLADR+Ki67+	mRNA	M7	U	0.543939	PB
Bcell	Protein	P7	P	15.746	PB
Bcell IgM+	Protein	P7	P	14.9258	PB
mDC	Protein	P7	P	1.06212	PB
pDC	Protein	P7	P	0.261005	PB
cMC	Protein	P7	P	5.3806	PB
intMC	Protein	P7	P	0.194325	PB
ncMC	Protein	P7	P	0.513436	PB
NK CD56+CD16-	Protein	P7	P	0.269101	PB
NK CD56loCD16+	Protein	P7	P	4.15702	PB
CD4T	Protein	P7	P	24.1296	PB
CD4T HLADR+Ki67+	Protein	P7	P	0.568209	PB
CD8T	Protein	P7	P	20.8508	PB
CD8T HLADR+Ki67+	Protein	P7	P	0.770154	PB
Bcell	mRNA	M7	R	5.70518	PB
Bcell IgM+	mRNA	M7	R	4.88049	PB
mDC	mRNA	M7	R	0.635629	PB
pDC	mRNA	M7	R	0.191504	PB
cMC	mRNA	M7	R	4.91472	PB
intMC	mRNA	M7	R	0.167871	PB
ncMC	mRNA	M7	R	0.190689	PB
NK CD56+CD16-	mRNA	M7	R	0.349596	PB
NK CD56loCD16+	mRNA	M7	R	1.7871	PB
CD4T	mRNA	M7	R	33.5563	PB
CD4T HLADR+Ki67+	mRNA	M7	R	0.466128	PB
CD8T	mRNA	M7	R	22.3905	PB
CD8T HLADR+Ki67+	mRNA	M7	R	0.488946	PB
Bcell	mRNA	M7	P	6.33499	PB
Bcell IgM+	mRNA	M7	P	5.01133	PB
mDC	mRNA	M7	P	0.638959	PB
pDC	mRNA	M7	P	0.167487	PB
cMC	mRNA	M7	P	4.12593	PB
intMC	mRNA	M7	P	0.143139	PB
ncMC	mRNA	M7	P	0.155682	PB
NK CD56+CD16-	mRNA	M7	P	0.346779	PB
NK CD56loCD16+	mRNA	M7	P	0.888345	PB
CD4T	mRNA	M7	P	32.7603	PB
CD4T HLADR+Ki67+	mRNA	M7	P	0.526071	PB
CD8T	mRNA	M7	P	22.4794	PB
CD8T HLADR+Ki67+	mRNA	M7	P	0.593951	PB
Bcell	Control	C8	U	16.3748	PB
Bcell IgM+	Control	C8	U	14.9356	PB
mDC	Control	C8	U	0.793576	PB
pDC	Control	C8	U	0.085526	PB
cMC	Control	C8	U	6.4364	PB
intMC	Control	C8	U	0.126397	PB
ncMC	Control	C8	U	0.448444	PB
NK CD56+CD16-	Control	C8	U	0.751948	PB
NK CD56loCD16+	Control	C8	U	1.78545	PB
CD4T	Control	C8	U	16.656	PB
CD4T HLADR+Ki67+	Control	C8	U	0.280419	PB
CD8T	Control	C8	U	35.594	PB
CD8T HLADR+Ki67+	Control	C8	U	0.942679	PB
Bcell	Control	C8	R	16.2984	PB
Bcell IgM+	Control	C8	R	14.7283	PB
mDC	Control	C8	R	0.80662	PB
pDC	Control	C8	R	0.085412	PB
cMC	Control	C8	R	6.14836	PB
intMC	Control	C8	R	0.118531	PB
ncMC	Control	C8	R	0.442748	PB
NK CD56+CD16-	Control	C8	R	0.80357	PB
NK CD56loCD16+	Control	C8	R	1.80455	PB
CD4T	Control	C8	R	16.7373	PB
CD4T HLADR+Ki67+	Control	C8	R	0.251442	PB
CD8T	Control	C8	R	35.9349	PB
CD8T HLADR+Ki67+	Control	C8	R	0.916436	PB
Bcell	Control	C8	P	16.3879	PB
Bcell IgM+	Control	C8	P	14.6756	PB
mDC	Control	C8	P	0.864266	PB
pDC	Control	C8	P	0.0694644	PB
cMC	Control	C8	P	4.05438	PB
intMC	Control	C8	P	0.052906	PB
ncMC	Control	C8	P	0.292396	PB
NK CD56+CD16-	Control	C8	P	1.37313	PB
NK CD56loCD16+	Control	C8	P	1.5892	PB
CD4T	Control	C8	P	17.4291	PB
CD4T HLADR+Ki67+	Control	C8	P	0.266953	PB
CD8T	Control	C8	P	36.203	PB
CD8T HLADR+Ki67+	Control	C8	P	0.906671	PB
Bcell	Protein	P4	U	12.5657	PB
Bcell IgM+	Protein	P4	U	11.0604	PB
mDC	Protein	P4	U	0.594907	PB
pDC	Protein	P4	U	0.166888	PB
cMC	Protein	P4	U	11.9754	PB
intMC	Protein	P4	U	0.819388	PB
ncMC	Protein	P4	U	1.24937	PB
NK CD56+CD16-	Protein	P4	U	1.33641	PB
NK CD56loCD16+	Protein	P4	U	3.66434	PB
CD4T	Protein	P4	U	24.7485	PB
CD4T HLADR+Ki67+	Protein	P4	U	0.195684	PB
CD8T	Protein	P4	U	23.2118	PB
CD8T HLADR+Ki67+	Protein	P4	U	0.247387	PB
Bcell	Protein	P4	R	12.4903	PB
Bcell IgM+	Protein	P4	R	10.9568	PB
mDC	Protein	P4	R	0.609423	PB
pDC	Protein	P4	R	0.17686	PB
cMC	Protein	P4	R	11.3524	PB
intMC	Protein	P4	R	0.747928	PB
ncMC	Protein	P4	R	1.15421	PB
NK CD56+CD16-	Protein	P4	R	1.66845	PB
NK CD56loCD16+	Protein	P4	R	3.57698	PB
CD4T	Protein	P4	R	25.2626	PB
CD4T HLADR+Ki67+	Protein	P4	R	0.171888	PB
CD8T	Protein	P4	R	23.2049	PB
CD8T HLADR+Ki67+	Protein	P4	R	0.208113	PB
Bcell	Protein	P4	P	12.5272	PB
Bcell IgM+	Protein	P4	P	10.8989	PB
mDC	Protein	P4	P	1.1927	PB
pDC	Protein	P4	P	0.129057	PB
cMC	Protein	P4	P	6.17216	PB
intMC	Protein	P4	P	0.0892646	PB
ncMC	Protein	P4	P	0.301134	PB
NK CD56+CD16-	Protein	P4	P	1.72076	PB
NK CD56loCD16+	Protein	P4	P	1.76486	PB
CD4T	Protein	P4	P	25.1533	PB
CD4T HLADR+Ki67+	Protein	P4	P	0.252737	PB
CD8T	Protein	P4	P	23.8369	PB
CD8T HLADR+Ki67+	Protein	P4	P	0.263492	PB
Bcell	mRNA	M2	U	28.5741	PB
Bcell IgM+	mRNA	M2	U	27.3421	PB
mDC	mRNA	M2	U	0.0642692	PB
pDC	mRNA	M2	U	0.108936	PB
cMC	mRNA	M2	U	5.86264	PB
intMC	mRNA	M2	U	1.03923	PB
ncMC	mRNA	M2	U	0.582922	PB
NK CD56+CD16-	mRNA	M2	U	1.22369	PB
NK CD56loCD16+	mRNA	M2	U	7.01916	PB
CD4T	mRNA	M2	U	21.3727	PB
CD4T HLADR+Ki67+	mRNA	M2	U	0.332915	PB
CD8T	mRNA	M2	U	15.5708	PB
CD8T HLADR+Ki67+	mRNA	M2	U	0.271537	PB
Bcell	mRNA	M2	R	28.9131	PB
Bcell IgM+	mRNA	M2	R	27.715	PB
mDC	mRNA	M2	R	0.0712975	PB
pDC	mRNA	M2	R	0.117965	PB
cMC	mRNA	M2	R	6.10799	PB
intMC	mRNA	M2	R	1.21361	PB
ncMC	mRNA	M2	R	0.550157	PB
NK CD56+CD16-	mRNA	M2	R	1.19183	PB
NK CD56loCD16+	mRNA	M2	R	7.43282	PB
CD4T	mRNA	M2	R	20.9742	PB
CD4T HLADR+Ki67+	mRNA	M2	R	0.324857	PB
CD8T	mRNA	M2	R	15.6447	PB
CD8T HLADR+Ki67+	mRNA	M2	R	0.273523	PB
Bcell	mRNA	M2	P	30.1119	PB
Bcell IgM+	mRNA	M2	P	28.918	PB
mDC	mRNA	M2	P	0.0912231	PB
pDC	mRNA	M2	P	0.089618	PB
cMC	mRNA	M2	P	4.64917	PB
intMC	mRNA	M2	P	0.869963	PB
ncMC	mRNA	M2	P	0.489555	PB
NK CD56+CD16-	mRNA	M2	P	0.959581	PB
NK CD56loCD16+	mRNA	M2	P	7.50223	PB
CD4T	mRNA	M2	P	21.5359	PB
CD4T HLADR+Ki67+	mRNA	M2	P	0.302561	PB
CD8T	mRNA	M2	P	15.75	PB
CD8T HLADR+Ki67+	mRNA	M2	P	0.300956	PB
Bcell	Control	C7	U	6.4349	PB
Bcell IgM+	Control	C7	U	5.35142	PB
mDC	Control	C7	U	0.667406	PB
pDC	Control	C7	U	0.0790965	PB
cMC	Control	C7	U	17.4214	PB
intMC	Control	C7	U	0.63558	PB
ncMC	Control	C7	U	0.433393	PB
NK CD56+CD16-	Control	C7	U	0.373953	PB
NK CD56loCD16+	Control	C7	U	2.05651	PB
CD4T	Control	C7	U	28.9044	PB
CD4T HLADR+Ki67+	Control	C7	U	0.562568	PB
CD8T	Control	C7	U	24.5611	PB
CD8T HLADR+Ki67+	Control	C7	U	1.06851	PB
Bcell	Control	C7	R	6.35611	PB
Bcell IgM+	Control	C7	R	5.24592	PB
mDC	Control	C7	R	0.658971	PB
pDC	Control	C7	R	0.0836639	PB
cMC	Control	C7	R	17.3128	PB
intMC	Control	C7	R	0.713963	PB
ncMC	Control	C7	R	0.504334	PB
NK CD56+CD16-	Control	C7	R	0.456391	PB
NK CD56loCD16+	Control	C7	R	2.20111	PB
CD4T	Control	C7	R	28.9134	PB
CD4T HLADR+Ki67+	Control	C7	R	0.611499	PB
CD8T	Control	C7	R	24.7495	PB
CD8T HLADR+Ki67+	Control	C7	R	1.0646	PB
Bcell	Control	C7	P	6.71358	PB
Bcell IgM+	Control	C7	P	5.52285	PB
mDC	Control	C7	P	0.92992	PB
pDC	Control	C7	P	0.0550249	PB
cMC	Control	C7	P	9.8357	PB
intMC	Control	C7	P	0.203592	PB
ncMC	Control	C7	P	0.258067	PB
NK CD56+CD16-	Control	C7	P	0.705969	PB
NK CD56loCD16+	Control	C7	P	1.41744	PB
CD4T	Control	C7	P	31.0538	PB
CD4T HLADR+Ki67+	Control	C7	P	0.683959	PB
CD8T	Control	C7	P	26.3432	PB
CD8T HLADR+Ki67+	Control	C7	P	1.08619	PB
Bcell	mRNA	M8	U	5.50999	PB
Bcell IgM+	mRNA	M8	U	4.74394	PB
mDC	mRNA	M8	U	0.324407	PB
pDC	mRNA	M8	U	0.159295	PB
cMC	mRNA	M8	U	15.5635	PB
intMC	mRNA	M8	U	0.391525	PB
ncMC	mRNA	M8	U	0.368705	PB
NK CD56+CD16-	mRNA	M8	U	1.06316	PB
NK CD56loCD16+	mRNA	M8	U	8.26722	PB
CD4T	mRNA	M8	U	27.3915	PB
CD4T HLADR+Ki67+	mRNA	M8	U	0.257735	PB
CD8T	mRNA	M8	U	19.7154	PB
CD8T HLADR+Ki67+	mRNA	M8	U	0.204488	PB
Bcell	mRNA	M8	R	5.49928	PB
Bcell IgM+	mRNA	M8	R	4.70486	PB
mDC	mRNA	M8	R	0.346108	PB
pDC	mRNA	M8	R	0.178039	PB
cMC	mRNA	M8	R	14.8154	PB
intMC	mRNA	M8	R	0.498866	PB
ncMC	mRNA	M8	R	0.441181	PB
NK CD56+CD16-	mRNA	M8	R	0.674056	PB
NK CD56loCD16+	mRNA	M8	R	9.51442	PB
CD4T	mRNA	M8	R	28.3289	PB
CD4T HLADR+Ki67+	mRNA	M8	R	0.188009	PB
CD8T	mRNA	M8	R	20.248	PB
CD8T HLADR+Ki67+	mRNA	M8	R	0.200116	PB
Bcell	mRNA	M8	P	5.9086	PB
Bcell IgM+	mRNA	M8	P	5.05467	PB
mDC	mRNA	M8	P	0.427824	PB
pDC	mRNA	M8	P	0.173442	PB
cMC	mRNA	M8	P	11.6943	PB
intMC	mRNA	M8	P	0.26466	PB
ncMC	mRNA	M8	P	0.260378	PB
NK CD56+CD16-	mRNA	M8	P	1.69031	PB
NK CD56loCD16+	mRNA	M8	P	8.061	PB
CD4T	mRNA	M8	P	29.1186	PB
CD4T HLADR+Ki67+	mRNA	M8	P	0.219694	PB
CD8T	mRNA	M8	P	20.954	PB
CD8T HLADR+Ki67+	mRNA	M8	P	0.16659	PB
Bcell	Protein	P3	U	11.3871	PB
Bcell IgM+	Protein	P3	U	10.3574	PB
mDC	Protein	P3	U	0.84189	PB
pDC	Protein	P3	U	0.122596	PB
cMC	Protein	P3	U	5.6442	PB
intMC	Protein	P3	U	0.241361	PB
ncMC	Protein	P3	U	0.197303	PB
NK CD56+CD16-	Protein	P3	U	0.931921	PB
NK CD56loCD16+	Protein	P3	U	2.35518	PB
CD4T	Protein	P3	U	27.109	PB
CD4T HLADR+Ki67+	Protein	P3	U	0.270094	PB
CD8T	Protein	P3	U	21.5367	PB
CD8T HLADR+Ki67+	Protein	P3	U	0.36683	PB
Bcell	Protein	P3	R	11.3249	PB
Bcell IgM+	Protein	P3	R	10.2584	PB
mDC	Protein	P3	R	0.797469	PB
pDC	Protein	P3	R	0.110943	PB
cMC	Protein	P3	R	4.60577	PB
intMC	Protein	P3	R	0.185637	PB
ncMC	Protein	P3	R	0.155979	PB
NK CD56+CD16-	Protein	P3	R	0.93807	PB
NK CD56loCD16+	Protein	P3	R	1.56528	PB
CD4T	Protein	P3	R	26.9755	PB
CD4T HLADR+Ki67+	Protein	P3	R	0.235067	PB
CD8T	Protein	P3	R	20.8748	PB
CD8T HLADR+Ki67+	Protein	P3	R	0.342714	PB
Bcell	Protein	P3	P	11.1939	PB
Bcell IgM+	Protein	P3	P	10.1461	PB
mDC	Protein	P3	P	0.718153	PB
pDC	Protein	P3	P	0.0867984	PB
cMC	Protein	P3	P	3.99996	PB
intMC	Protein	P3	P	0.122964	PB
ncMC	Protein	P3	P	0.127098	PB
NK CD56+CD16-	Protein	P3	P	0.937216	PB
NK CD56loCD16+	Protein	P3	P	0.638588	PB
CD4T	Protein	P3	P	25.4123	PB
CD4T HLADR+Ki67+	Protein	P3	P	0.331694	PB
CD8T	Protein	P3	P	20.6797	PB
CD8T HLADR+Ki67+	Protein	P3	P	0.412292	PB
Bcell	Protein	P8	U	12.6057	PB
Bcell IgM+	Protein	P8	U	8.81365	PB
mDC	Protein	P8	U	0.566978	PB
pDC	Protein	P8	U	0.035038	PB
cMC	Protein	P8	U	1.63564	PB
intMC	Protein	P8	U	0.0286674	PB
ncMC	Protein	P8	U	0.035038	PB
NK CD56+CD16-	Protein	P8	U	0.323305	PB
NK CD56loCD16+	Protein	P8	U	0.0334453	PB
CD4T	Protein	P8	U	10.607	PB
CD4T HLADR+Ki67+	Protein	P8	U	0.0891876	PB
CD8T	Protein	P8	U	9.54307	PB
CD8T HLADR+Ki67+	Protein	P8	U	0.108299	PB
Bcell	Protein	P8	R	10.7776	PB
Bcell IgM+	Protein	P8	R	7.60863	PB
mDC	Protein	P8	R	0.792248	PB
pDC	Protein	P8	R	0.0365653	PB
cMC	Protein	P8	R	1.34987	PB
intMC	Protein	P8	R	0.0243769	PB
ncMC	Protein	P8	R	0.0487537	PB
NK CD56+CD16-	Protein	P8	R	0.292522	PB
NK CD56loCD16+	Protein	P8	R	0.0426595	PB
CD4T	Protein	P8	R	12.4139	PB
CD4T HLADR+Ki67+	Protein	P8	R	0.146261	PB
CD8T	Protein	P8	R	10.997	PB
CD8T HLADR+Ki67+	Protein	P8	R	0.170638	PB
Bcell	Protein	P8	P	7.11852	PB
Bcell IgM+	Protein	P8	P	4.80878	PB
mDC	Protein	P8	P	0.210358	PB
pDC	Protein	P8	P	0.0210358	PB
cMC	Protein	P8	P	0.277673	PB
intMC	Protein	P8	P	0.00841432	PB
ncMC	Protein	P8	P	0.0504859	PB
NK CD56+CD16-	Protein	P8	P	0.210358	PB
NK CD56loCD16+	Protein	P8	P	0.0168286	PB
CD4T	Protein	P8	P	8.03568	PB
CD4T HLADR+Ki67+	Protein	P8	P	0.138836	PB
CD8T	Protein	P8	P	7.70331	PB
CD8T HLADR+Ki67+	Protein	P8	P	0.172494	PB
Bcell	mRNA	M6	U	10.471	PB
Bcell IgM+	mRNA	M6	U	8.09044	PB
mDC	mRNA	M6	U	0.827783	PB
pDC	mRNA	M6	U	0.31757	PB
cMC	mRNA	M6	U	14.6607	PB
intMC	mRNA	M6	U	0.136602	PB
ncMC	mRNA	M6	U	0.149445	PB
NK CD56+CD16-	mRNA	M6	U	0.322824	PB
NK CD56loCD16+	mRNA	M6	U	0.834788	PB
CD4T	mRNA	M6	U	25.4488	PB
CD4T HLADR+Ki67+	mRNA	M6	U	0.19673	PB
CD8T	mRNA	M6	U	17.1009	PB
CD8T HLADR+Ki67+	mRNA	M6	U	0.53765	PB
Bcell	mRNA	M6	R	11.0951	PB
Bcell IgM+	mRNA	M6	R	8.83166	PB
mDC	mRNA	M6	R	0.690357	PB
pDC	mRNA	M6	R	0.259394	PB
cMC	mRNA	M6	R	15.0575	PB
intMC	mRNA	M6	R	0.239378	PB
ncMC	mRNA	M6	R	0.185865	PB
NK CD56+CD16-	mRNA	M6	R	0.308822	PB
NK CD56loCD16+	mRNA	M6	R	1.0098	PB
CD4T	mRNA	M6	R	27.4276	PB
CD4T HLADR+Ki67+	mRNA	M6	R	0.246323	PB
CD8T	mRNA	M6	R	17.4464	PB
CD8T HLADR+Ki67+	mRNA	M6	R	0.583739	PB
Bcell	Control	C5	U	10.9987	PB
Bcell IgM+	Control	C5	U	7.60808	PB
mDC	Control	C5	U	1.37326	PB
pDC	Control	C5	U	0.0596838	PB
cMC	Control	C5	U	11.662	PB
intMC	Control	C5	U	0.586535	PB
ncMC	Control	C5	U	0.947835	PB
NK CD56+CD16-	Control	C5	U	0.127716	PB
NK CD56loCD16+	Control	C5	U	1.65889	PB
CD4T	Control	C5	U	24.5085	PB
CD4T HLADR+Ki67+	Control	C5	U	0.435017	PB
CD8T	Control	C5	U	22.9276	PB
CD8T HLADR+Ki67+	Control	C5	U	1.77186	PB
Bcell	mRNA	M6	P	11.5446	PB
Bcell IgM+	mRNA	M6	P	9.11746	PB
mDC	mRNA	M6	P	0.78387	PB
pDC	mRNA	M6	P	0.26512	PB
cMC	mRNA	M6	P	11.7187	PB
intMC	mRNA	M6	P	0.108257	PB
ncMC	mRNA	M6	P	0.119304	PB
NK CD56+CD16-	mRNA	M6	P	0.300469	PB
NK CD56loCD16+	mRNA	M6	P	0.682241	PB
CD4T	mRNA	M6	P	27.6087	PB
CD4T HLADR+Ki67+	mRNA	M6	P	0.250538	PB
CD8T	mRNA	M6	P	17.6892	PB
CD8T HLADR+Ki67+	mRNA	M6	P	0.605798	PB
Bcell	Control	C5	R	10.7188	PB
Bcell IgM+	Control	C5	R	7.25113	PB
mDC	Control	C5	R	1.41272	PB
pDC	Control	C5	R	0.0669923	PB
cMC	Control	C5	R	11.0504	PB
intMC	Control	C5	R	0.398384	PB
ncMC	Control	C5	R	0.711085	PB
NK CD56+CD16-	Control	C5	R	0.228068	PB
NK CD56loCD16+	Control	C5	R	1.23526	PB
CD4T	Control	C5	R	23.2281	PB
CD4T HLADR+Ki67+	Control	C5	R	0.414974	PB
CD8T	Control	C5	R	22.2314	PB
CD8T HLADR+Ki67+	Control	C5	R	1.56917	PB
Bcell	Control	C5	P	11.6316	PB
Bcell IgM+	Control	C5	P	7.8963	PB
mDC	Control	C5	P	1.81203	PB
pDC	Control	C5	P	0.0489304	PB
cMC	Control	C5	P	7.26825	PB
intMC	Control	C5	P	0.108001	PB
ncMC	Control	C5	P	0.460171	PB
NK CD56+CD16-	Control	C5	P	0.280223	PB
NK CD56loCD16+	Control	C5	P	1.21344	PB
CD4T	Control	C5	P	24.671	PB
CD4T HLADR+Ki67+	Control	C5	P	0.465804	PB
CD8T	Control	C5	P	23.6271	PB
CD8T HLADR+Ki67+	Control	C5	P	1.72785	PB
Bcell	Protein	P5	U	26.3508	PB
Bcell IgM+	Protein	P5	U	20.2668	PB
mDC	Protein	P5	U	0.354044	PB
pDC	Protein	P5	U	0.174643	PB
cMC	Protein	P5	U	5.29978	PB
intMC	Protein	P5	U	0.0258228	PB
ncMC	Protein	P5	U	0.0699933	PB
NK CD56+CD16-	Protein	P5	U	0.222891	PB
NK CD56loCD16+	Protein	P5	U	0.190953	PB
CD4T	Protein	P5	U	16.3553	PB
CD4T HLADR+Ki67+	Protein	P5	U	0.0876615	PB
CD8T	Protein	P5	U	13.012	PB
CD8T HLADR+Ki67+	Protein	P5	U	0.172605	PB
Bcell	Protein	P5	R	26.371	PB
Bcell IgM+	Protein	P5	R	21.306	PB
mDC	Protein	P5	R	0.471069	PB
pDC	Protein	P5	R	0.246327	PB
cMC	Protein	P5	R	6.57846	PB
intMC	Protein	P5	R	0.0444405	PB
ncMC	Protein	P5	R	0.111736	PB
NK CD56+CD16-	Protein	P5	R	0.256485	PB
NK CD56loCD16+	Protein	P5	R	0.323146	PB
CD4T	Protein	P5	R	20.183	PB
CD4T HLADR+Ki67+	Protein	P5	R	0.129512	PB
CD8T	Protein	P5	R	14.3048	PB
CD8T HLADR+Ki67+	Protein	P5	R	0.256485	PB
Bcell	Protein	P5	P	23.7035	PB
Bcell IgM+	Protein	P5	P	16.305	PB
mDC	Protein	P5	P	0.239362	PB
pDC	Protein	P5	P	0.104252	PB
cMC	Protein	P5	P	2.96826	PB
intMC	Protein	P5	P	0.0208504	PB
ncMC	Protein	P5	P	0.0400327	PB
NK CD56+CD16-	Protein	P5	P	0.266051	PB
NK CD56loCD16+	Protein	P5	P	0.0758953	PB
CD4T	Protein	P5	P	10.0173	PB
CD4T HLADR+Ki67+	Protein	P5	P	0.0792314	PB
CD8T	Protein	P5	P	10.8097	PB
CD8T HLADR+Ki67+	Protein	P5	P	0.141782	PB
Bcell	mRNA	M4	U	9.07662	PB
Bcell IgM+	mRNA	M4	U	7.36176	PB
mDC	mRNA	M4	U	0.526195	PB
pDC	mRNA	M4	U	0.282494	PB
cMC	mRNA	M4	U	3.59782	PB
intMC	mRNA	M4	U	0.0387932	PB
ncMC	mRNA	M4	U	0.238728	PB
NK CD56+CD16-	mRNA	M4	U	0.253648	PB
NK CD56loCD16+	mRNA	M4	U	2.03416	PB
CD4T	mRNA	M4	U	28.9268	PB
CD4T HLADR+Ki67+	mRNA	M4	U	0.0755971	PB
CD8T	mRNA	M4	U	15.7192	PB
CD8T HLADR+Ki67+	mRNA	M4	U	0.100465	PB
Bcell	mRNA	M4	R	9.16224	PB
Bcell IgM+	mRNA	M4	R	7.458	PB
mDC	mRNA	M4	R	0.520937	PB
pDC	mRNA	M4	R	0.28783	PB
cMC	mRNA	M4	R	3.50442	PB
intMC	mRNA	M4	R	0.0433522	PB
ncMC	mRNA	M4	R	0.243767	PB
NK CD56+CD16-	mRNA	M4	R	0.207522	PB
NK CD56loCD16+	mRNA	M4	R	2.61961	PB
CD4T	mRNA	M4	R	31.2299	PB
CD4T HLADR+Ki67+	mRNA	M4	R	0.0838616	PB
CD8T	mRNA	M4	R	17.1071	PB
CD8T HLADR+Ki67+	mRNA	M4	R	0.120818	PB
Bcell	mRNA	M4	P	9.32446	PB
Bcell IgM+	mRNA	M4	P	7.46865	PB
mDC	mRNA	M4	P	0.529067	PB
pDC	mRNA	M4	P	0.246837	PB
cMC	mRNA	M4	P	2.36855	PB
intMC	mRNA	M4	P	0.0272247	PB
ncMC	mRNA	M4	P	0.126141	PB
NK CD56+CD16-	mRNA	M4	P	0.205093	PB
NK CD56loCD16+	mRNA	M4	P	1.50643	PB
CD4T	mRNA	M4	P	28.477	PB
CD4T HLADR+Ki67+	mRNA	M4	P	0.0762292	PB
CD8T	mRNA	M4	P	15.9101	PB
CD8T HLADR+Ki67+	mRNA	M4	P	0.094379	PB
Bcell	Control	C3	U	25.1143	PB
Bcell IgM+	Control	C3	U	21.1665	PB
mDC	Control	C3	U	0.350817	PB
pDC	Control	C3	U	0.0812335	PB
cMC	Control	C3	U	8.3993	PB
intMC	Control	C3	U	0.0609251	PB
ncMC	Control	C3	U	0.142955	PB
NK CD56+CD16-	Control	C3	U	0.120257	PB
NK CD56loCD16+	Control	C3	U	1.75847	PB
CD4T	Control	C3	U	22.7932	PB
CD4T HLADR+Ki67+	Control	C3	U	0.299847	PB
CD8T	Control	C3	U	19.7365	PB
CD8T HLADR+Ki67+	Control	C3	U	0.727119	PB
Bcell	Control	C3	R	25.0003	PB
Bcell IgM+	Control	C3	R	20.8569	PB
mDC	Control	C3	R	0.357206	PB
pDC	Control	C3	R	0.0739751	PB
cMC	Control	C3	R	8.22963	PB
intMC	Control	C3	R	0.0510878	PB
ncMC	Control	C3	R	0.129967	PB
NK CD56+CD16-	Control	C3	R	0.120567	PB
NK CD56loCD16+	Control	C3	R	1.60375	PB
CD4T	Control	C3	R	21.8868	PB
CD4T HLADR+Ki67+	Control	C3	R	0.248082	PB
CD8T	Control	C3	R	19.7734	PB
CD8T HLADR+Ki67+	Control	C3	R	0.653515	PB
Bcell	Control	C3	P	26.7078	PB
Bcell IgM+	Control	C3	P	22.0982	PB
mDC	Control	C3	P	0.355298	PB
pDC	Control	C3	P	0.0536363	PB
cMC	Control	C3	P	4.03912	PB
intMC	Control	C3	P	0.0280139	PB
ncMC	Control	C3	P	0.0980486	PB
NK CD56+CD16-	Control	C3	P	0.164325	PB
NK CD56loCD16+	Control	C3	P	0.867406	PB
CD4T	Control	C3	P	21.0794	PB
CD4T HLADR+Ki67+	Control	C3	P	0.254516	PB
CD8T	Control	C3	P	20.3131	PB
CD8T HLADR+Ki67+	Control	C3	P	0.637487	PB
Bcell	mRNA	M3	U	25.9996	PB
Bcell IgM+	mRNA	M3	U	22.6353	PB
mDC	mRNA	M3	U	0.218014	PB
pDC	mRNA	M3	U	0.131065	PB
cMC	mRNA	M3	U	5.61245	PB
intMC	mRNA	M3	U	0.25777	PB
ncMC	mRNA	M3	U	0.203138	PB
NK CD56+CD16-	mRNA	M3	U	0.295986	PB
NK CD56loCD16+	mRNA	M3	U	1.0716	PB
CD4T	mRNA	M3	U	26.3002	PB
CD4T HLADR+Ki67+	mRNA	M3	U	0.238533	PB
CD8T	mRNA	M3	U	18.454	PB
CD8T HLADR+Ki67+	mRNA	M3	U	0.368316	PB
Bcell	mRNA	M3	R	25.741	PB
Bcell IgM+	mRNA	M3	R	22.0472	PB
mDC	mRNA	M3	R	0.21622	PB
pDC	mRNA	M3	R	0.130724	PB
cMC	mRNA	M3	R	5.36436	PB
intMC	mRNA	M3	R	0.243065	PB
ncMC	mRNA	M3	R	0.228768	PB
NK CD56+CD16-	mRNA	M3	R	0.382544	PB
NK CD56loCD16+	mRNA	M3	R	1.01282	PB
CD4T	mRNA	M3	R	26.0136	PB
CD4T HLADR+Ki67+	mRNA	M3	R	0.262032	PB
CD8T	mRNA	M3	R	18.6877	PB
CD8T HLADR+Ki67+	mRNA	M3	R	0.361243	PB
Bcell	mRNA	M3	P	26.7339	PB
Bcell IgM+	mRNA	M3	P	23.0176	PB
mDC	mRNA	M3	P	0.238674	PB
pDC	mRNA	M3	P	0.109883	PB
cMC	mRNA	M3	P	3.68588	PB
intMC	mRNA	M3	P	0.134271	PB
ncMC	mRNA	M3	P	0.146328	PB
NK CD56+CD16-	mRNA	M3	P	0.388838	PB
NK CD56loCD16+	mRNA	M3	P	0.803161	PB
CD4T	mRNA	M3	P	25.9738	PB
CD4T HLADR+Ki67+	mRNA	M3	P	0.223877	PB
CD8T	mRNA	M3	P	17.9036	PB
CD8T HLADR+Ki67+	mRNA	M3	P	0.30581	PB
Bcell	Protein	P2	U	16.0236	PB
Bcell IgM+	Protein	P2	U	12.2097	PB
mDC	Protein	P2	U	0.20032	PB
pDC	Protein	P2	U	0.174003	PB
cMC	Protein	P2	U	2.50517	PB
intMC	Protein	P2	U	0.120192	PB
ncMC	Protein	P2	U	0.181466	PB
NK CD56+CD16-	Protein	P2	U	0.578963	PB
NK CD56loCD16+	Protein	P2	U	2.52599	PB
CD4T	Protein	P2	U	28.8853	PB
CD4T HLADR+Ki67+	Protein	P2	U	0.110372	PB
CD8T	Protein	P2	U	20.8309	PB
CD8T HLADR+Ki67+	Protein	P2	U	0.0734506	PB
Bcell	Protein	P2	R	15.8501	PB
Bcell IgM+	Protein	P2	R	12.0899	PB
mDC	Protein	P2	R	0.210334	PB
pDC	Protein	P2	R	0.18727	PB
cMC	Protein	P2	R	2.55671	PB
intMC	Protein	P2	R	0.104651	PB
ncMC	Protein	P2	R	0.186926	PB
NK CD56+CD16-	Protein	P2	R	0.551482	PB
NK CD56loCD16+	Protein	P2	R	2.45929	PB
CD4T	Protein	P2	R	28.8936	PB
CD4T HLADR+Ki67+	Protein	P2	R	0.11429	PB
CD8T	Protein	P2	R	20.9123	PB
CD8T HLADR+Ki67+	Protein	P2	R	0.0760784	PB
Bcell	Protein	P2	P	16.233	PB
Bcell IgM+	Protein	P2	P	12.2174	PB
mDC	Protein	P2	P	0.290463	PB
pDC	Protein	P2	P	0.199286	PB
cMC	Protein	P2	P	1.72682	PB
intMC	Protein	P2	P	0.054706	PB
ncMC	Protein	P2	P	0.106807	PB
NK CD56+CD16-	Protein	P2	P	0.532081	PB
NK CD56loCD16+	Protein	P2	P	1.56694	PB
CD4T	Protein	P2	P	28.1492	PB
CD4T HLADR+Ki67+	Protein	P2	P	0.119181	PB
CD8T	Protein	P2	P	20.6645	PB
CD8T HLADR+Ki67+	Protein	P2	P	0.0784771	PB
Bcell	Control	C2	U	14.8872	PB
Bcell IgM+	Control	C2	U	12.614	PB
mDC	Control	C2	U	0.64314	PB
pDC	Control	C2	U	0.113299	PB
cMC	Control	C2	U	5.4828	PB
intMC	Control	C2	U	0.224377	PB
ncMC	Control	C2	U	0.199385	PB
NK CD56+CD16-	Control	C2	U	0.17828	PB
NK CD56loCD16+	Control	C2	U	2.36596	PB
CD4T	Control	C2	U	19.7718	PB
CD4T HLADR+Ki67+	Control	C2	U	0.133849	PB
CD8T	Control	C2	U	28.7575	PB
CD8T HLADR+Ki67+	Control	C2	U	0.549835	PB
Bcell	Control	C2	R	14.7777	PB
Bcell IgM+	Control	C2	R	12.5606	PB
mDC	Control	C2	R	0.665526	PB
pDC	Control	C2	R	0.13264	PB
cMC	Control	C2	R	5.45801	PB
intMC	Control	C2	R	0.205359	PB
ncMC	Control	C2	R	0.190815	PB
NK CD56+CD16-	Control	C2	R	0.211758	PB
NK CD56loCD16+	Control	C2	R	2.32352	PB
CD4T	Control	C2	R	19.7552	PB
CD4T HLADR+Ki67+	Control	C2	R	0.140203	PB
CD8T	Control	C2	R	28.4629	PB
CD8T HLADR+Ki67+	Control	C2	R	0.528814	PB
Bcell	Control	C2	P	15.0762	PB
Bcell IgM+	Control	C2	P	12.6039	PB
mDC	Control	C2	P	0.599512	PB
pDC	Control	C2	P	0.0831182	PB
cMC	Control	C2	P	2.55367	PB
intMC	Control	C2	P	0.0789917	PB
ncMC	Control	C2	P	0.123793	PB
NK CD56+CD16-	Control	C2	P	0.315377	PB
NK CD56loCD16+	Control	C2	P	1.63996	PB
CD4T	Control	C2	P	19.7874	PB
CD4T HLADR+Ki67+	Control	C2	P	0.105519	PB
CD8T	Control	C2	P	28.3345	PB
CD8T HLADR+Ki67+	Control	C2	P	0.456266	PB
Bcell	mRNA	M1	U	14.0025	PB
Bcell IgM+	mRNA	M1	U	12.7211	PB
mDC	mRNA	M1	U	0.319072	PB
pDC	mRNA	M1	U	0.363388	PB
cMC	mRNA	M1	U	5.94588	PB
intMC	mRNA	M1	U	0.619785	PB
ncMC	mRNA	M1	U	1.23451	PB
NK CD56+CD16-	mRNA	M1	U	1.06104	PB
NK CD56loCD16+	mRNA	M1	U	3.18249	PB
CD4T	mRNA	M1	U	29.2888	PB
CD4T HLADR+Ki67+	mRNA	M1	U	0.196888	PB
CD8T	mRNA	M1	U	20.708	PB
CD8T HLADR+Ki67+	mRNA	M1	U	0.198154	PB
Bcell	mRNA	M1	R	14.2355	PB
Bcell IgM+	mRNA	M1	R	12.9708	PB
mDC	mRNA	M1	R	0.280992	PB
pDC	mRNA	M1	R	0.368238	PB
cMC	mRNA	M1	R	5.91647	PB
intMC	mRNA	M1	R	0.706992	PB
ncMC	mRNA	M1	R	1.40616	PB
NK CD56+CD16-	mRNA	M1	R	0.938645	PB
NK CD56loCD16+	mRNA	M1	R	3.52533	PB
CD4T	mRNA	M1	R	29.6636	PB
CD4T HLADR+Ki67+	mRNA	M1	R	0.182915	PB
CD8T	mRNA	M1	R	20.6502	PB
CD8T HLADR+Ki67+	mRNA	M1	R	0.188932	PB
Bcell	mRNA	M1	P	14.5834	PB
Bcell IgM+	mRNA	M1	P	13.3104	PB
mDC	mRNA	M1	P	0.454971	PB
pDC	mRNA	M1	P	0.311768	PB
cMC	mRNA	M1	P	3.7539	PB
intMC	mRNA	M1	P	0.390503	PB
ncMC	mRNA	M1	P	1.19635	PB
NK CD56+CD16-	mRNA	M1	P	1.22171	PB
NK CD56loCD16+	mRNA	M1	P	2.99773	PB
CD4T	mRNA	M1	P	30.2014	PB
CD4T HLADR+Ki67+	mRNA	M1	P	0.208726	PB
CD8T	mRNA	M1	P	20.8943	PB
CD8T HLADR+Ki67+	mRNA	M1	P	0.220352	PB
Bcell	Protein	P1	U	21.1324	PB
Bcell IgM+	Protein	P1	U	18.5905	PB
mDC	Protein	P1	U	0.233069	PB
pDC	Protein	P1	U	0.132922	PB
cMC	Protein	P1	U	1.6324	PB
intMC	Protein	P1	U	0.259472	PB
ncMC	Protein	P1	U	0.973702	PB
NK CD56+CD16-	Protein	P1	U	0.77705	PB
NK CD56loCD16+	Protein	P1	U	3.08407	PB
CD4T	Protein	P1	U	37.8765	PB
CD4T HLADR+Ki67+	Protein	P1	U	0.135198	PB
CD8T	Protein	P1	U	15.7982	PB
CD8T HLADR+Ki67+	Protein	P1	U	0.124729	PB
Bcell	Protein	P1	R	21.1483	PB
Bcell IgM+	Protein	P1	R	18.7433	PB
mDC	Protein	P1	R	0.265045	PB
pDC	Protein	P1	R	0.137431	PB
cMC	Protein	P1	R	1.56736	PB
intMC	Protein	P1	R	0.325398	PB
ncMC	Protein	P1	R	1.13435	PB
NK CD56+CD16-	Protein	P1	R	0.788953	PB
NK CD56loCD16+	Protein	P1	R	3.06783	PB
CD4T	Protein	P1	R	38.3293	PB
CD4T HLADR+Ki67+	Protein	P1	R	0.177787	PB
CD8T	Protein	P1	R	15.8892	PB
CD8T HLADR+Ki67+	Protein	P1	R	0.154518	PB
Bcell	Protein	P1	P	21.3618	PB
Bcell IgM+	Protein	P1	P	18.7194	PB
mDC	Protein	P1	P	0.315497	PB
pDC	Protein	P1	P	0.129757	PB
cMC	Protein	P1	P	1.36354	PB
intMC	Protein	P1	P	0.143211	PB
ncMC	Protein	P1	P	1.00898	PB
NK CD56+CD16-	Protein	P1	P	0.841036	PB
NK CD56loCD16+	Protein	P1	P	2.88547	PB
CD4T	Protein	P1	P	37.6652	PB
CD4T HLADR+Ki67+	Protein	P1	P	0.160135	PB
CD8T	Protein	P1	P	15.5657	PB
CD8T HLADR+Ki67+	Protein	P1	P	0.132361	PB
Bcell	Control	C1	U	13.0248	PB
Bcell IgM+	Control	C1	U	10.9792	PB
mDC	Control	C1	U	0.512092	PB
pDC	Control	C1	U	0.0637679	PB
cMC	Control	C1	U	4.90539	PB
intMC	Control	C1	U	0.544951	PB
ncMC	Control	C1	U	0.599529	PB
NK CD56+CD16-	Control	C1	U	0.242819	PB
NK CD56loCD16+	Control	C1	U	2.46328	PB
CD4T	Control	C1	U	31.6534	PB
CD4T HLADR+Ki67+	Control	C1	U	0.381215	PB
CD8T	Control	C1	U	23.9656	PB
CD8T HLADR+Ki67+	Control	C1	U	1.20324	PB
Bcell	Control	C1	R	13.0006	PB
Bcell IgM+	Control	C1	R	10.8762	PB
mDC	Control	C1	R	0.524176	PB
pDC	Control	C1	R	0.0631433	PB
cMC	Control	C1	R	4.84531	PB
intMC	Control	C1	R	0.488135	PB
ncMC	Control	C1	R	0.564542	PB
NK CD56+CD16-	Control	C1	R	0.269296	PB
NK CD56loCD16+	Control	C1	R	2.40435	PB
CD4T	Control	C1	R	31.8375	PB
CD4T HLADR+Ki67+	Control	C1	R	0.373958	PB
CD8T	Control	C1	R	24.0178	PB
CD8T HLADR+Ki67+	Control	C1	R	1.13312	PB
Bcell	Protein	P6	U	27.0278	PB
Bcell IgM+	Protein	P6	U	25.588	PB
mDC	Protein	P6	U	0.885179	PB
pDC	Protein	P6	U	0.0952408	PB
cMC	Protein	P6	U	6.88348	PB
intMC	Protein	P6	U	0.179277	PB
ncMC	Protein	P6	U	0.352017	PB
NK CD56+CD16-	Protein	P6	U	0.269849	PB
NK CD56loCD16+	Protein	P6	U	3.1056	PB
CD4T	Protein	P6	U	25.5115	PB
CD4T HLADR+Ki67+	Protein	P6	U	0.464065	PB
CD8T	Protein	P6	U	14.9761	PB
CD8T HLADR+Ki67+	Protein	P6	U	0.318403	PB
Bcell	Protein	P6	R	27.8038	PB
Bcell IgM+	Protein	P6	R	26.5096	PB
mDC	Protein	P6	R	0.780742	PB
pDC	Protein	P6	R	0.145372	PB
cMC	Protein	P6	R	6.5316	PB
intMC	Protein	P6	R	0.218567	PB
ncMC	Protein	P6	R	0.451366	PB
NK CD56+CD16-	Protein	P6	R	0.277529	PB
NK CD56loCD16+	Protein	P6	R	3.59975	PB
CD4T	Protein	P6	R	25.7126	PB
CD4T HLADR+Ki67+	Protein	P6	R	0.418835	PB
CD8T	Protein	P6	R	15.3759	PB
CD8T HLADR+Ki67+	Protein	P6	R	0.263297	PB
Bcell	Protein	P6	P	26.7029	PB
Bcell IgM+	Protein	P6	P	25.0846	PB
mDC	Protein	P6	P	0.889355	PB
pDC	Protein	P6	P	0.111285	PB
cMC	Protein	P6	P	6.17726	PB
intMC	Protein	P6	P	0.131688	PB
ncMC	Protein	P6	P	0.250392	PB
NK CD56+CD16-	Protein	P6	P	0.276358	PB
NK CD56loCD16+	Protein	P6	P	2.12184	PB
CD4T	Protein	P6	P	24.8138	PB
CD4T HLADR+Ki67+	Protein	P6	P	0.568482	PB
CD8T	Protein	P6	P	15.0476	PB
CD8T HLADR+Ki67+	Protein	P6	P	0.395063	PB
Bcell	Control	C4	P	28.0604	PB
Bcell IgM+	Control	C4	P	27.1218	PB
mDC	Control	C4	P	0.803461	PB
pDC	Control	C4	P	0.186648	PB
cMC	Control	C4	P	6.87875	PB
intMC	Control	C4	P	0.0787421	PB
ncMC	Control	C4	P	0.120543	PB
NK CD56+CD16-	Control	C4	P	0.634311	PB
NK CD56loCD16+	Control	C4	P	2.64272	PB
CD4T	Control	C4	P	19.7123	PB
CD4T HLADR+Ki67+	Control	C4	P	0.550222	PB
CD8T	Control	C4	P	20.5259	PB
CD8T HLADR+Ki67+	Control	C4	P	0.910881	PB
Bcell	mRNA	M5	U	5.68798	PB
Bcell IgM+	mRNA	M5	U	5.50227	PB
mDC	mRNA	M5	U	0.667768	PB
pDC	mRNA	M5	U	0.478168	PB
cMC	mRNA	M5	U	10.4908	PB
intMC	mRNA	M5	U	0.649419	PB
ncMC	mRNA	M5	U	1.05531	PB
NK CD56+CD16-	mRNA	M5	U	0.500409	PB
NK CD56loCD16+	mRNA	M5	U	2.85011	PB
CD4T	mRNA	M5	U	34.7873	PB
CD4T HLADR+Ki67+	mRNA	M5	U	0.816222	PB
CD8T	mRNA	M5	U	20.3561	PB
CD8T HLADR+Ki67+	mRNA	M5	U	0.6661	PB
Bcell	mRNA	M5	R	5.68136	PB
Bcell IgM+	mRNA	M5	R	5.47581	PB
mDC	mRNA	M5	R	0.755762	PB
pDC	mRNA	M5	R	0.434632	PB
cMC	mRNA	M5	R	10.346	PB
intMC	mRNA	M5	R	0.546751	PB
ncMC	mRNA	M5	R	0.923939	PB
NK CD56+CD16-	mRNA	M5	R	0.541906	PB
NK CD56loCD16+	mRNA	M5	R	2.80573	PB
CD4T	mRNA	M5	R	35.2163	PB
CD4T HLADR+Ki67+	mRNA	M5	R	0.717697	PB
CD8T	mRNA	M5	R	20.5578	PB
CD8T HLADR+Ki67+	mRNA	M5	R	0.633954	PB
Bcell	mRNA	M5	P	5.89731	PB
Bcell IgM+	mRNA	M5	P	5.69339	PB
mDC	mRNA	M5	P	0.960772	PB
pDC	mRNA	M5	P	0.437249	PB
cMC	mRNA	M5	P	7.43128	PB
intMC	mRNA	M5	P	0.268624	PB
ncMC	mRNA	M5	P	0.581692	PB
NK CD56+CD16-	mRNA	M5	P	0.571888	PB
NK CD56loCD16+	mRNA	M5	P	2.21435	PB
CD4T	mRNA	M5	P	36.8047	PB
CD4T HLADR+Ki67+	mRNA	M5	P	0.796722	PB
CD8T	mRNA	M5	P	21.6311	PB
CD8T HLADR+Ki67+	mRNA	M5	P	0.707834	PB
Bcell	Control	C4	U	26.8202	PB
Bcell IgM+	Control	C4	U	26.3956	PB
mDC	Control	C4	U	0.964017	PB
pDC	Control	C4	U	0.268403	PB
cMC	Control	C4	U	12.4893	PB
intMC	Control	C4	U	0.291008	PB
ncMC	Control	C4	U	0.30789	PB
NK CD56+CD16-	Control	C4	U	0.419773	PB
NK CD56loCD16+	Control	C4	U	4.21318	PB
CD4T	Control	C4	U	17.356	PB
CD4T HLADR+Ki67+	Control	C4	U	0.530796	PB
CD8T	Control	C4	U	18.1527	PB
CD8T HLADR+Ki67+	Control	C4	U	0.93712	PB
Bcell	Control	C4	R	26.282	PB
Bcell IgM+	Control	C4	R	25.7275	PB
mDC	Control	C4	R	1.02197	PB
pDC	Control	C4	R	0.267959	PB
cMC	Control	C4	R	12.3282	PB
intMC	Control	C4	R	0.161875	PB
ncMC	Control	C4	R	0.24894	PB
NK CD56+CD16-	Control	C4	R	0.491541	PB
NK CD56loCD16+	Control	C4	R	3.84399	PB
CD4T	Control	C4	R	18.1663	PB
CD4T HLADR+Ki67+	Control	C4	R	0.512673	PB
CD8T	Control	C4	R	18.7381	PB
CD8T HLADR+Ki67+	Control	C4	R	0.885027	PB
Bcell	Control	C6	U	61.3495	LN
Bcell IgM+	Control	C6	U	56.7037	LN
mDC	Control	C6	U	0.00761349	LN
pDC	Control	C6	U	0.0115356	LN
cMC	Control	C6	U	0.0258397	LN
intMC	Control	C6	U	0.069675	LN
ncMC	Control	C6	U	0.0475267	LN
NK CD56+CD16-	Control	C6	U	0.240171	LN
NK CD56loCD16+	Control	C6	U	0.0639072	LN
CD4T	Control	C6	U	15.3094	LN
CD4T HLADR+Ki67+	Control	C6	U	0.0562937	LN
CD8T	Control	C6	U	11.0709	LN
CD8T HLADR+Ki67+	Control	C6	U	0.0343761	LN
Bcell	Control	C6	R	60.9629	LN
Bcell IgM+	Control	C6	R	56.7833	LN
mDC	Control	C6	R	0.00606014	LN
pDC	Control	C6	R	0.00530262	LN
cMC	Control	C6	R	0.0338989	LN
intMC	Control	C6	R	0.0765092	LN
ncMC	Control	C6	R	0.045451	LN
NK CD56+CD16-	Control	C6	R	0.22574	LN
NK CD56loCD16+	Control	C6	R	0.0623058	LN
CD4T	Control	C6	R	15.9353	LN
CD4T HLADR+Ki67+	Control	C6	R	0.0534049	LN
CD8T	Control	C6	R	11.5173	LN
CD8T HLADR+Ki67+	Control	C6	R	0.0276494	LN
Bcell	Protein	P7	U	40.5004	LN
Bcell IgM+	Protein	P7	U	35.5296	LN
mDC	Protein	P7	U	0.00205575	LN
pDC	Protein	P7	U	0.0102788	LN
cMC	Protein	P7	U	0.016446	LN
intMC	Protein	P7	U	0.024669	LN
ncMC	Protein	P7	U	0.0287805	LN
NK CD56+CD16-	Protein	P7	U	0.271359	LN
NK CD56loCD16+	Protein	P7	U	0.421429	LN
CD4T	Protein	P7	U	17.441	LN
CD4T HLADR+Ki67+	Protein	P7	U	0.0883973	LN
CD8T	Protein	P7	U	9.97245	LN
CD8T HLADR+Ki67+	Protein	P7	U	0.0349478	LN
Bcell	Protein	P7	R	38.8794	LN
Bcell IgM+	Protein	P7	R	34.7053	LN
mDC	Protein	P7	R	0	LN
pDC	Protein	P7	R	0.00831912	LN
cMC	Protein	P7	R	0.0124787	LN
intMC	Protein	P7	R	0.0124787	LN
ncMC	Protein	P7	R	0.0228776	LN
NK CD56+CD16-	Protein	P7	R	0.266212	LN
NK CD56loCD16+	Protein	P7	R	0.38268	LN
CD4T	Protein	P7	R	18.0442	LN
CD4T HLADR+Ki67+	Protein	P7	R	0.122707	LN
CD8T	Protein	P7	R	9.6897	LN
CD8T HLADR+Ki67+	Protein	P7	R	0.0311967	LN
Bcell	Control	C6	P	56.5155	LN
Bcell IgM+	Control	C6	P	52.309	LN
mDC	Control	C6	P	0.0132412	LN
pDC	Control	C6	P	0.0121143	LN
cMC	Control	C6	P	0.0346526	LN
intMC	Control	C6	P	0.074658	LN
ncMC	Control	C6	P	0.0515563	LN
NK CD56+CD16-	Control	C6	P	0.304266	LN
NK CD56loCD16+	Control	C6	P	0.0628254	LN
CD4T	Control	C6	P	17.1801	LN
CD4T HLADR+Ki67+	Control	C6	P	0.0707138	LN
CD8T	Control	C6	P	12.4713	LN
CD8T HLADR+Ki67+	Control	C6	P	0.0366247	LN
Bcell	Protein	P7	P	31.3059	LN
Bcell IgM+	Protein	P7	P	28.2935	LN
mDC	Protein	P7	P	0	LN
pDC	Protein	P7	P	0.00955323	LN
cMC	Protein	P7	P	0.0127376	LN
intMC	Protein	P7	P	0.015922	LN
ncMC	Protein	P7	P	0.0191065	LN
NK CD56+CD16-	Protein	P7	P	0.133745	LN
NK CD56loCD16+	Protein	P7	P	0.226093	LN
CD4T	Protein	P7	P	18.7084	LN
CD4T HLADR+Ki67+	Protein	P7	P	0.21654	LN
CD8T	Protein	P7	P	9.71245	LN
CD8T HLADR+Ki67+	Protein	P7	P	0.070057	LN
Bcell	mRNA	M7	U	28.0154	LN
Bcell IgM+	mRNA	M7	U	23.7123	LN
mDC	mRNA	M7	U	0.00854342	LN
pDC	mRNA	M7	U	0.0116501	LN
cMC	mRNA	M7	U	0.0279603	LN
intMC	mRNA	M7	U	0.027572	LN
ncMC	mRNA	M7	U	0.0147568	LN
NK CD56+CD16-	mRNA	M7	U	0.396493	LN
NK CD56loCD16+	mRNA	M7	U	0.0671824	LN
CD4T	mRNA	M7	U	36.814	LN
CD4T HLADR+Ki67+	mRNA	M7	U	0.113395	LN
CD8T	mRNA	M7	U	15.3739	LN
CD8T HLADR+Ki67+	mRNA	M7	U	0.0388337	LN
Bcell	mRNA	M7	R	28.858	LN
Bcell IgM+	mRNA	M7	R	25.136	LN
mDC	mRNA	M7	R	0.0130884	LN
pDC	mRNA	M7	R	0.012637	LN
cMC	mRNA	M7	R	0.0428756	LN
intMC	mRNA	M7	R	0.0297873	LN
ncMC	mRNA	M7	R	0.0148936	LN
NK CD56+CD16-	mRNA	M7	R	0.345262	LN
NK CD56loCD16+	mRNA	M7	R	0.0695037	LN
CD4T	mRNA	M7	R	37.6981	LN
CD4T HLADR+Ki67+	mRNA	M7	R	0.0807867	LN
CD8T	mRNA	M7	R	15.8198	LN
CD8T HLADR+Ki67+	mRNA	M7	R	0.0306899	LN
Bcell	mRNA	M7	P	27.5829	LN
Bcell IgM+	mRNA	M7	P	24.0983	LN
mDC	mRNA	M7	P	0.0214023	LN
pDC	mRNA	M7	P	0.0166866	LN
cMC	mRNA	M7	P	0.0351869	LN
intMC	mRNA	M7	P	0.0174121	LN
ncMC	mRNA	M7	P	0.0105198	LN
NK CD56+CD16-	mRNA	M7	P	0.398664	LN
NK CD56loCD16+	mRNA	M7	P	0.0678345	LN
CD4T	mRNA	M7	P	37.9108	LN
CD4T HLADR+Ki67+	mRNA	M7	P	0.081619	LN
CD8T	mRNA	M7	P	15.8189	LN
CD8T HLADR+Ki67+	mRNA	M7	P	0.0268436	LN
Bcell	Protein	P6	U	28.5424	LN
Bcell IgM+	Protein	P6	U	24.0968	LN
mDC	Protein	P6	U	0.00492757	LN
pDC	Protein	P6	U	0.00295654	LN
cMC	Protein	P6	U	0.0266088	LN
intMC	Protein	P6	U	0.0443481	LN
ncMC	Protein	P6	U	0.0177392	LN
NK CD56+CD16-	Protein	P6	U	0.478959	LN
NK CD56loCD16+	Protein	P6	U	0.0926382	LN
CD4T	Protein	P6	U	36.4689	LN
CD4T HLADR+Ki67+	Protein	P6	U	0.108406	LN
CD8T	Protein	P6	U	11.6823	LN
CD8T HLADR+Ki67+	Protein	P6	U	0.0187247	LN
Bcell	Protein	P6	R	28.7393	LN
Bcell IgM+	Protein	P6	R	24.3143	LN
mDC	Protein	P6	R	0.00514414	LN
pDC	Protein	P6	R	0.00102883	LN
cMC	Protein	P6	R	0.0195477	LN
intMC	Protein	P6	R	0.0329225	LN
ncMC	Protein	P6	R	0.0154324	LN
NK CD56+CD16-	Protein	P6	R	0.432108	LN
NK CD56loCD16+	Protein	P6	R	0.0884792	LN
CD4T	Protein	P6	R	36.1612	LN
CD4T HLADR+Ki67+	Protein	P6	R	0.095681	LN
CD8T	Protein	P6	R	11.6268	LN
CD8T HLADR+Ki67+	Protein	P6	R	0.0144036	LN
Bcell	Protein	P6	P	26.9039	LN
Bcell IgM+	Protein	P6	P	22.9507	LN
mDC	Protein	P6	P	0.006853	LN
pDC	Protein	P6	P	0.003916	LN
cMC	Protein	P6	P	0.025454	LN
intMC	Protein	P6	P	0.024475	LN
ncMC	Protein	P6	P	0.020559	LN
NK CD56+CD16-	Protein	P6	P	0.419991	LN
NK CD56loCD16+	Protein	P6	P	0.07832	LN
CD4T	Protein	P6	P	34.641	LN
CD4T HLADR+Ki67+	Protein	P6	P	0.118459	LN
CD8T	Protein	P6	P	11.1655	LN
CD8T HLADR+Ki67+	Protein	P6	P	0.025454	LN
Bcell	mRNA	M6	U	29.4202	LN
Bcell IgM+	mRNA	M6	U	26.4342	LN
mDC	mRNA	M6	U	0.00429391	LN
pDC	mRNA	M6	U	0.00772904	LN
cMC	mRNA	M6	U	0.0171756	LN
intMC	mRNA	M6	U	0.0257635	LN
ncMC	mRNA	M6	U	0.0188932	LN
NK CD56+CD16-	mRNA	M6	U	0.283398	LN
NK CD56loCD16+	mRNA	M6	U	0.066985	LN
CD4T	mRNA	M6	U	33.5406	LN
CD4T HLADR+Ki67+	mRNA	M6	U	0.0918897	LN
CD8T	mRNA	M6	U	15.5534	LN
CD8T HLADR+Ki67+	mRNA	M6	U	0.0240459	LN
Bcell	mRNA	M6	R	29.9392	LN
Bcell IgM+	mRNA	M6	R	27.1398	LN
mDC	mRNA	M6	R	0.00871262	LN
pDC	mRNA	M6	R	0.016554	LN
cMC	mRNA	M6	R	0.0270091	LN
intMC	mRNA	M6	R	0.0261379	LN
ncMC	mRNA	M6	R	0.0261379	LN
NK CD56+CD16-	mRNA	M6	R	0.350247	LN
NK CD56loCD16+	mRNA	M6	R	0.0609884	LN
CD4T	mRNA	M6	R	34.7947	LN
CD4T HLADR+Ki67+	mRNA	M6	R	0.0845124	LN
CD8T	mRNA	M6	R	15.7829	LN
CD8T HLADR+Ki67+	mRNA	M6	R	0.0191678	LN
Bcell	mRNA	M6	P	28.7015	LN
Bcell IgM+	mRNA	M6	P	26.3077	LN
mDC	mRNA	M6	P	0.0259692	LN
pDC	mRNA	M6	P	0.0194769	LN
cMC	mRNA	M6	P	0.0343165	LN
intMC	mRNA	M6	P	0.0259692	LN
ncMC	mRNA	M6	P	0.0241143	LN
NK CD56+CD16-	mRNA	M6	P	0.25691	LN
NK CD56loCD16+	mRNA	M6	P	0.0556483	LN
CD4T	mRNA	M6	P	33.5708	LN
CD4T HLADR+Ki67+	mRNA	M6	P	0.0918197	LN
CD8T	mRNA	M6	P	15.2662	LN
CD8T HLADR+Ki67+	mRNA	M6	P	0.0268967	LN
Bcell	Control	C8	U	48.4434	LN
Bcell IgM+	Control	C8	U	43.4174	LN
mDC	Control	C8	U	0.0871524	LN
pDC	Control	C8	U	0.0782894	LN
cMC	Control	C8	U	0.100447	LN
intMC	Control	C8	U	0.179475	LN
ncMC	Control	C8	U	0.0812438	LN
NK CD56+CD16-	Control	C8	U	0.531777	LN
NK CD56loCD16+	Control	C8	U	0.152886	LN
CD4T	Control	C8	U	19.8523	LN
CD4T HLADR+Ki67+	Control	C8	U	0.134422	LN
CD8T	Control	C8	U	11.0285	LN
CD8T HLADR+Ki67+	Control	C8	U	0.036929	LN
Bcell	Control	C8	R	49.1175	LN
Bcell IgM+	Control	C8	R	44.0371	LN
mDC	Control	C8	R	0.0775182	LN
pDC	Control	C8	R	0.0670831	LN
cMC	Control	C8	R	0.117768	LN
intMC	Control	C8	R	0.211684	LN
ncMC	Control	C8	R	0.0961524	LN
NK CD56+CD16-	Control	C8	R	0.616419	LN
NK CD56loCD16+	Control	C8	R	0.197522	LN
CD4T	Control	C8	R	20.1003	LN
CD4T HLADR+Ki67+	Control	C8	R	0.117023	LN
CD8T	Control	C8	R	11.2088	LN
CD8T HLADR+Ki67+	Control	C8	R	0.0238518	LN
Bcell	Control	C8	P	49.3963	LN
Bcell IgM+	Control	C8	P	44.1877	LN
mDC	Control	C8	P	0.131831	LN
pDC	Control	C8	P	0.0768284	LN
cMC	Control	C8	P	0.121354	LN
intMC	Control	C8	P	0.218262	LN
ncMC	Control	C8	P	0.0733362	LN
NK CD56+CD16-	Control	C8	P	0.672248	LN
NK CD56loCD16+	Control	C8	P	0.165879	LN
CD4T	Control	C8	P	19.1451	LN
CD4T HLADR+Ki67+	Control	C8	P	0.152784	LN
CD8T	Control	C8	P	9.79824	LN
CD8T HLADR+Ki67+	Control	C8	P	0.0375411	LN
Bcell	Control	C7	U	50.9265	LN
Bcell IgM+	Control	C7	U	44.4791	LN
mDC	Control	C7	U	0.0581378	LN
pDC	Control	C7	U	0.158016	LN
cMC	Control	C7	U	0.101368	LN
intMC	Control	C7	U	0.191557	LN
ncMC	Control	C7	U	0.118512	LN
NK CD56+CD16-	Control	C7	U	0.472183	LN
NK CD56loCD16+	Control	C7	U	0.127456	LN
CD4T	Control	C7	U	19.5578	LN
CD4T HLADR+Ki67+	Control	C7	U	0.144972	LN
CD8T	Control	C7	U	11.7058	LN
CD8T HLADR+Ki67+	Control	C7	U	0.0454667	LN
Bcell	Control	C7	R	50.0142	LN
Bcell IgM+	Control	C7	R	43.4703	LN
mDC	Control	C7	R	0.0517537	LN
pDC	Control	C7	R	0.116012	LN
cMC	Control	C7	R	0.081625	LN
intMC	Control	C7	R	0.213962	LN
ncMC	Control	C7	R	0.106634	LN
NK CD56+CD16-	Control	C7	R	0.522747	LN
NK CD56loCD16+	Control	C7	R	0.143104	LN
CD4T	Control	C7	R	19.7758	LN
CD4T HLADR+Ki67+	Control	C7	R	0.160471	LN
CD8T	Control	C7	R	11.828	LN
CD8T HLADR+Ki67+	Control	C7	R	0.0420282	LN
Bcell	Control	C7	P	49.1313	LN
Bcell IgM+	Control	C7	P	42.078	LN
mDC	Control	C7	P	0.0881885	LN
pDC	Control	C7	P	0.126938	LN
cMC	Control	C7	P	0.0734904	LN
intMC	Control	C7	P	0.208891	LN
ncMC	Control	C7	P	0.109568	LN
NK CD56+CD16-	Control	C7	P	0.594159	LN
NK CD56loCD16+	Control	C7	P	0.112685	LN
CD4T	Control	C7	P	19.0634	LN
CD4T HLADR+Ki67+	Control	C7	P	0.197311	LN
CD8T	Control	C7	P	11.3349	LN
CD8T HLADR+Ki67+	Control	C7	P	0.0445397	LN
Bcell	Protein	P8	U	43.5302	LN
Bcell IgM+	Protein	P8	U	39.9561	LN
mDC	Protein	P8	U	0.0580723	LN
pDC	Protein	P8	U	0.0139182	LN
cMC	Protein	P8	U	0.0383949	LN
intMC	Protein	P8	U	0.0518331	LN
ncMC	Protein	P8	U	0.0422344	LN
NK CD56+CD16-	Protein	P8	U	0.479456	LN
NK CD56loCD16+	Protein	P8	U	0.290841	LN
CD4T	Protein	P8	U	25.7515	LN
CD4T HLADR+Ki67+	Protein	P8	U	0.0638315	LN
CD8T	Protein	P8	U	13.5755	LN
CD8T HLADR+Ki67+	Protein	P8	U	0.0124783	LN
Bcell	Protein	P8	R	44.2588	LN
Bcell IgM+	Protein	P8	R	41.3442	LN
mDC	Protein	P8	R	0.064619	LN
pDC	Protein	P8	R	0.0156336	LN
cMC	Protein	P8	R	0.0495065	LN
intMC	Protein	P8	R	0.0625345	LN
ncMC	Protein	P8	R	0.0380418	LN
NK CD56+CD16-	Protein	P8	R	0.434094	LN
NK CD56loCD16+	Protein	P8	R	0.286095	LN
CD4T	Protein	P8	R	25.8705	LN
CD4T HLADR+Ki67+	Protein	P8	R	0.0541966	LN
CD8T	Protein	P8	R	13.7659	LN
CD8T HLADR+Ki67+	Protein	P8	R	0.0135491	LN
Bcell	Protein	P8	P	43.2453	LN
Bcell IgM+	Protein	P8	P	40.1918	LN
mDC	Protein	P8	P	0.0820627	LN
pDC	Protein	P8	P	0.017216	LN
cMC	Protein	P8	P	0.0447615	LN
intMC	Protein	P8	P	0.0505001	LN
ncMC	Protein	P8	P	0.055091	LN
NK CD56+CD16-	Protein	P8	P	0.460814	LN
NK CD56loCD16+	Protein	P8	P	0.254222	LN
CD4T	Protein	P8	P	25.3838	LN
CD4T HLADR+Ki67+	Protein	P8	P	0.0659945	LN
CD8T	Protein	P8	P	13.4778	LN
CD8T HLADR+Ki67+	Protein	P8	P	0.0114773	LN
Bcell	mRNA	M8	U	47.172	LN
Bcell IgM+	mRNA	M8	U	41.9002	LN
mDC	mRNA	M8	U	0.0327417	LN
pDC	mRNA	M8	U	0.0261933	LN
cMC	mRNA	M8	U	0.0576253	LN
intMC	mRNA	M8	U	0.0816359	LN
ncMC	mRNA	M8	U	0.0309954	LN
NK CD56+CD16-	mRNA	M8	U	0.782744	LN
NK CD56loCD16+	mRNA	M8	U	0.350117	LN
CD4T	mRNA	M8	U	25.6411	LN
CD4T HLADR+Ki67+	mRNA	M8	U	0.0606812	LN
CD8T	mRNA	M8	U	10.3036	LN
CD8T HLADR+Ki67+	mRNA	M8	U	0.00436555	LN
Bcell	mRNA	M8	R	47.0733	LN
Bcell IgM+	mRNA	M8	R	41.9205	LN
mDC	mRNA	M8	R	0.021665	LN
pDC	mRNA	M8	R	0.0220983	LN
cMC	mRNA	M8	R	0.0537292	LN
intMC	mRNA	M8	R	0.0792939	LN
ncMC	mRNA	M8	R	0.0359639	LN
NK CD56+CD16-	mRNA	M8	R	0.780807	LN
NK CD56loCD16+	mRNA	M8	R	0.339274	LN
CD4T	mRNA	M8	R	25.9581	LN
CD4T HLADR+Ki67+	mRNA	M8	R	0.0580622	LN
CD8T	mRNA	M8	R	10.313	LN
CD8T HLADR+Ki67+	mRNA	M8	R	0.0060662	LN
Bcell	mRNA	M8	P	48.312	LN
Bcell IgM+	mRNA	M8	P	42.9516	LN
mDC	mRNA	M8	P	0.0359205	LN
pDC	mRNA	M8	P	0.0282232	LN
cMC	mRNA	M8	P	0.0595253	LN
intMC	mRNA	M8	P	0.0636305	LN
ncMC	mRNA	M8	P	0.0354073	LN
NK CD56+CD16-	mRNA	M8	P	0.92059	LN
NK CD56loCD16+	mRNA	M8	P	0.284285	LN
CD4T	mRNA	M8	P	24.3838	LN
CD4T HLADR+Ki67+	mRNA	M8	P	0.0600385	LN
CD8T	mRNA	M8	P	9.74779	LN
CD8T HLADR+Ki67+	mRNA	M8	P	0.00769724	LN
Bcell	mRNA	M5	U	34.3704	LN
Bcell IgM+	mRNA	M5	U	28.8267	LN
mDC	mRNA	M5	U	0.0122414	LN
pDC	mRNA	M5	U	0.139902	LN
cMC	mRNA	M5	U	0.0821923	LN
intMC	mRNA	M5	U	0.0402217	LN
ncMC	mRNA	M5	U	0.0375986	LN
NK CD56+CD16-	mRNA	M5	U	0.413584	LN
NK CD56loCD16+	mRNA	M5	U	0.0472168	LN
CD4T	mRNA	M5	U	37.0224	LN
CD4T HLADR+Ki67+	mRNA	M5	U	0.0786947	LN
CD8T	mRNA	M5	U	12.7634	LN
CD8T HLADR+Ki67+	mRNA	M5	U	0.0253572	LN
Bcell	mRNA	M5	R	35.7327	LN
Bcell IgM+	mRNA	M5	R	31.6732	LN
mDC	mRNA	M5	R	0.0233255	LN
pDC	mRNA	M5	R	0.165144	LN
cMC	mRNA	M5	R	0.118493	LN
intMC	mRNA	M5	R	0.04945	LN
ncMC	mRNA	M5	R	0.0335887	LN
NK CD56+CD16-	mRNA	M5	R	0.467442	LN
NK CD56loCD16+	mRNA	M5	R	0.0755745	LN
CD4T	mRNA	M5	R	37.665	LN
CD4T HLADR+Ki67+	mRNA	M5	R	0.0849047	LN
CD8T	mRNA	M5	R	12.8915	LN
CD8T HLADR+Ki67+	mRNA	M5	R	0.0251915	LN
Bcell	mRNA	M5	P	36.1248	LN
Bcell IgM+	mRNA	M5	P	31.6826	LN
mDC	mRNA	M5	P	0.0236341	LN
pDC	mRNA	M5	P	0.114232	LN
cMC	mRNA	M5	P	0.114232	LN
intMC	mRNA	M5	P	0.0334817	LN
ncMC	mRNA	M5	P	0.0285579	LN
NK CD56+CD16-	mRNA	M5	P	0.388979	LN
NK CD56loCD16+	mRNA	M5	P	0.0502226	LN
CD4T	mRNA	M5	P	34.7973	LN
CD4T HLADR+Ki67+	mRNA	M5	P	0.110293	LN
CD8T	mRNA	M5	P	11.4281	LN
CD8T HLADR+Ki67+	mRNA	M5	P	0.0305274	LN
Bcell	Protein	P5	U	52.9205	LN
Bcell IgM+	Protein	P5	U	46.5551	LN
mDC	Protein	P5	U	0.00996549	LN
pDC	Protein	P5	U	0.657723	LN
cMC	Protein	P5	U	0.0884438	LN
intMC	Protein	P5	U	0.161939	LN
ncMC	Protein	P5	U	0.200556	LN
NK CD56+CD16-	Protein	P5	U	0.414814	LN
NK CD56loCD16+	Protein	P5	U	0.148237	LN
CD4T	Protein	P5	U	15.7978	LN
CD4T HLADR+Ki67+	Protein	P5	U	0.247892	LN
CD8T	Protein	P5	U	6.66567	LN
CD8T HLADR+Ki67+	Protein	P5	U	0.0510732	LN
Bcell	Protein	P5	R	54.011M1	LN
Bcell IgM+	Protein	P5	R	47.5726	LN
mDC	Protein	P5	R	0.0119706	LN
pDC	Protein	P5	R	0.708927	LN
cMC	Protein	P5	R	0.094435	LN
intMC	Protein	P5	R	0.133007	LN
ncMC	Protein	P5	R	0.18887	LN
NK CD56+CD16-	Protein	P5	R	0.38173	LN
NK CD56loCD16+	Protein	P5	R	0.142318	LN
CD4T	Protein	P5	R	15.5671	LN
CD4T HLADR+Ki67+	Protein	P5	R	0.247393	LN
CD8T	Protein	P5	R	6.67961	LN
CD8T HLADR+Ki67+	Protein	P5	R	0.0771441	LN
Bcell	Protein	P5	P	50.4602	LN
Bcell IgM+	Protein	P5	P	44.3248	LN
mDC	Protein	P5	P	0.0154701	LN
pDC	Protein	P5	P	0.700794	LN
cMC	Protein	P5	P	0.0974614	LN
intMC	Protein	P5	P	0.145419	LN
ncMC	Protein	P5	P	0.261444	LN
NK CD56+CD16-	Protein	P5	P	0.369734	LN
NK CD56loCD16+	Protein	P5	P	0.133042	LN
CD4T	Protein	P5	P	17.3218	LN
CD4T HLADR+Ki67+	Protein	P5	P	0.287743	LN
CD8T	Protein	P5	P	7.29568	LN
CD8T HLADR+Ki67+	Protein	P5	P	0.0495042	LN
Bcell	mRNA	M4	U	30.8673	LN
Bcell IgM+	mRNA	M4	U	27.08	LN
mDC	mRNA	M4	U	0.0216183	LN
pDC	mRNA	M4	U	0.088532	LN
cMC	mRNA	M4	U	0.0416924	LN
intMC	mRNA	M4	U	0.0669137	LN
ncMC	mRNA	M4	U	0.0741198	LN
NK CD56+CD16-	mRNA	M4	U	0.648034	LN
NK CD56loCD16+	mRNA	M4	U	0.158534	LN
CD4T	mRNA	M4	U	42.1006	LN
CD4T HLADR+Ki67+	mRNA	M4	U	0.0869879	LN
CD8T	mRNA	M4	U	11.7789	LN
CD8T HLADR+Ki67+	mRNA	M4	U	0.012868	LN
Bcell	mRNA	M4	R	30.0196	LN
Bcell IgM+	mRNA	M4	R	26.816	LN
mDC	mRNA	M4	R	0.0303879	LN
pDC	mRNA	M4	R	0.126556	LN
cMC	mRNA	M4	R	0.0636357	LN
intMC	mRNA	M4	R	0.0854435	LN
ncMC	mRNA	M4	R	0.0643508	LN
NK CD56+CD16-	mRNA	M4	R	0.634212	LN
NK CD56loCD16+	mRNA	M4	R	0.176965	LN
CD4T	mRNA	M4	R	42.6249	LN
CD4T HLADR+Ki67+	mRNA	M4	R	0.086516	LN
CD8T	mRNA	M4	R	12.0894	LN
CD8T HLADR+Ki67+	mRNA	M4	R	0.0178752	LN
Bcell	mRNA	M4	P	32.2368	LN
Bcell IgM+	mRNA	M4	P	28.9101	LN
mDC	mRNA	M4	P	0.0593488	LN
pDC	mRNA	M4	P	0.160122	LN
cMC	mRNA	M4	P	0.0665185	LN
intMC	mRNA	M4	P	0.0740865	LN
ncMC	mRNA	M4	P	0.0681118	LN
NK CD56+CD16-	mRNA	M4	P	0.684702	LN
NK CD56loCD16+	mRNA	M4	P	0.170877	LN
CD4T	mRNA	M4	P	40.5986	LN
CD4T HLADR+Ki67+	mRNA	M4	P	0.0864342	LN
CD8T	mRNA	M4	P	11.3707	LN
CD8T HLADR+Ki67+	mRNA	M4	P	0.0207123	LN
Bcell	Control	C5	U	41.7547	LN
Bcell IgM+	Control	C5	U	36.297	LN
mDC	Control	C5	U	0.0441793	LN
pDC	Control	C5	U	0.260264	LN
cMC	Control	C5	U	0.122915	LN
intMC	Control	C5	U	0.210398	LN
ncMC	Control	C5	U	0.154846	LN
NK CD56+CD16-	Control	C5	U	0.336375	LN
NK CD56loCD16+	Control	C5	U	0.0673625	LN
CD4T	Control	C5	U	26.2617	LN
CD4T HLADR+Ki67+	Control	C5	U	0.153096	LN
CD8T	Control	C5	U	15.6854	LN
CD8T HLADR+Ki67+	Control	C5	U	0.0892334	LN
Bcell	Control	C5	R	40.9473	LN
Bcell IgM+	Control	C5	R	35.826	LN
mDC	Control	C5	R	0.0493249	LN
pDC	Control	C5	R	0.299088	LN
cMC	Control	C5	R	0.139903	LN
intMC	Control	C5	R	0.196403	LN
ncMC	Control	C5	R	0.181157	LN
NK CD56+CD16-	Control	C5	R	0.312092	LN
NK CD56loCD16+	Control	C5	R	0.0717453	LN
CD4T	Control	C5	R	26.6112	LN
CD4T HLADR+Ki67+	Control	C5	R	0.179812	LN
CD8T	Control	C5	R	16.1938	LN
CD8T HLADR+Ki67+	Control	C5	R	0.102237	LN
Bcell	Control	C5	P	41.2535	LN
Bcell IgM+	Control	C5	P	36.1307	LN
mDC	Control	C5	P	0.0837323	LN
pDC	Control	C5	P	0.325941	LN
cMC	Control	C5	P	0.141919	LN
intMC	Control	C5	P	0.191591	LN
ncMC	Control	C5	P	0.168411	LN
NK CD56+CD16-	Control	C5	P	0.316953	LN
NK CD56loCD16+	Control	C5	P	0.0553485	LN
CD4T	Control	C5	P	26.2636	LN
CD4T HLADR+Ki67+	Control	C5	P	0.197268	LN
CD8T	Control	C5	P	15.7578	LN
CD8T HLADR+Ki67+	Control	C5	P	0.0993434	LN
Bcell	Control	C4	U	53.8679	LN
Bcell IgM+	Control	C4	U	48.9771	LN
mDC	Control	C4	U	0.0617326	LN
pDC	Control	C4	U	0.0768817	LN
cMC	Control	C4	U	0.0545368	LN
intMC	Control	C4	U	0.0677922	LN
ncMC	Control	C4	U	0.0704433	LN
NK CD56+CD16-	Control	C4	U	0.370396	LN
NK CD56loCD16+	Control	C4	U	0.234432	LN
CD4T	Control	C4	U	19.7219	LN
CD4T HLADR+Ki67+	Control	C4	U	0.117406	LN
CD8T	Control	C4	U	11.7834	LN
CD8T HLADR+Ki67+	Control	C4	U	0.0393877	LN
Bcell	Control	C4	R	53.7629	LN
Bcell IgM+	Control	C4	R	49.2041	LN
mDC	Control	C4	R	0.079353	LN
pDC	Control	C4	R	0.0697439	LN
cMC	Control	C4	R	0.0502156	LN
intMC	Control	C4	R	0.0629245	LN
ncMC	Control	C4	R	0.0551752	LN
NK CD56+CD16-	Control	C4	R	0.34097	LN
NK CD56loCD16+	Control	C4	R	0.208922	LN
CD4T	Control	C4	R	19.4452	LN
CD4T HLADR+Ki67+	Control	C4	R	0.126779	LN
CD8T	Control	C4	R	11.9296	LN
CD8T HLADR+Ki67+	Control	C4	R	0.0461859	LN
Bcell	Control	C4	P	53.4411	LN
Bcell IgM+	Control	C4	P	48.5154	LN
mDC	Control	C4	P	0.0874755	LN
pDC	Control	C4	P	0.0754099	LN
cMC	Control	C4	P	0.0493935	LN
intMC	Control	C4	P	0.0588198	LN
ncMC	Control	C4	P	0.0652296	LN
NK CD56+CD16-	Control	C4	P	0.391001	LN
NK CD56loCD16+	Control	C4	P	0.212656	LN
CD4T	Control	C4	P	18.8276	LN
CD4T HLADR+Ki67+	Control	C4	P	0.143656	LN
CD8T	Control	C4	P	11.6354	LN
CD8T HLADR+Ki67+	Control	C4	P	0.0539181	LN
Bcell	Protein	P4	U	28.5917	LN
Bcell IgM+	Protein	P4	U	25.6001	LN
mDC	Protein	P4	U	0.0387515	LN
pDC	Protein	P4	U	0.0206675	LN
cMC	Protein	P4	U	0.065447	LN
intMC	Protein	P4	U	0.0460712	LN
ncMC	Protein	P4	U	0.0327235	LN
NK CD56+CD16-	Protein	P4	U	0.778475	LN
NK CD56loCD16+	Protein	P4	U	0.113241	LN
CD4T	Protein	P4	U	38.8785	LN
CD4T HLADR+Ki67+	Protein	P4	U	0.086545	LN
CD8T	Protein	P4	U	16.5361	LN
CD8T HLADR+Ki67+	Protein	P4	U	0.0374598	LN
Bcell	Protein	P4	R	29.1351	LN
Bcell IgM+	Protein	P4	R	26.3093	LN
mDC	Protein	P4	R	0.0374687	LN
pDC	Protein	P4	R	0.0335758	LN
cMC	Protein	P4	R	0.0700713	LN
intMC	Protein	P4	R	0.050607	LN
ncMC	Protein	P4	R	0.0364955	LN
NK CD56+CD16-	Protein	P4	R	0.788789	LN
NK CD56loCD16+	Protein	P4	R	0.13479	LN
CD4T	Protein	P4	R	39.4102	LN
CD4T HLADR+Ki67+	Protein	P4	R	0.0763972	LN
CD8T	Protein	P4	R	17.0239	LN
CD8T HLADR+Ki67+	Protein	P4	R	0.0301696	LN
Bcell	Protein	P4	P	27.972	LN
Bcell IgM+	Protein	P4	P	25.0765	LN
mDC	Protein	P4	P	0.0584893	LN
pDC	Protein	P4	P	0.0281112	LN
cMC	Protein	P4	P	0.0612098	LN
intMC	Protein	P4	P	0.0362725	LN
ncMC	Protein	P4	P	0.0385395	LN
NK CD56+CD16-	Protein	P4	P	0.724089	LN
NK CD56loCD16+	Protein	P4	P	0.111538	LN
CD4T	Protein	P4	P	37.0904	LN
CD4T HLADR+Ki67+	Protein	P4	P	0.120153	LN
CD8T	Protein	P4	P	15.3763	LN
CD8T HLADR+Ki67+	Protein	P4	P	0.0344588	LN
Bcell	mRNA	M3	U	35.2542	LN
Bcell IgM+	mRNA	M3	U	32.8367	LN
mDC	mRNA	M3	U	0.0621143	LN
pDC	mRNA	M3	U	0.0621143	LN
cMC	mRNA	M3	U	0.175067	LN
intMC	mRNA	M3	U	0.0988095	LN
ncMC	mRNA	M3	U	0.0789329	LN
NK CD56+CD16-	mRNA	M3	U	0.796019	LN
NK CD56loCD16+	mRNA	M3	U	0.111232	LN
CD4T	mRNA	M3	U	40.8571	LN
CD4T HLADR+Ki67+	mRNA	M3	U	0.146016	LN
CD8T	mRNA	M3	U	10.6569	LN
CD8T HLADR+Ki67+	mRNA	M3	U	0.0290504	LN
Bcell	mRNA	M3	R	34.3414	LN
Bcell IgM+	mRNA	M3	R	31.9852	LN
mDC	mRNA	M3	R	0.0545654	LN
pDC	mRNA	M3	R	0.0518886	LN
cMC	mRNA	M3	R	0.181816	LN
intMC	mRNA	M3	R	0.0932759	LN
ncMC	mRNA	M3	R	0.0833924	LN
NK CD56+CD16-	mRNA	M3	R	0.792124	LN
NK CD56loCD16+	mRNA	M3	R	0.102542	LN
CD4T	mRNA	M3	R	41.5677	LN
CD4T HLADR+Ki67+	mRNA	M3	R	0.151342	LN
CD8T	mRNA	M3	R	10.8076	LN
CD8T HLADR+Ki67+	mRNA	M3	R	0.0273856	LN
Bcell	Protein	P3	U	35.5935	LN
Bcell IgM+	Protein	P3	U	31.9381	LN
mDC	Protein	P3	U	0.0145883	LN
pDC	Protein	P3	U	0.0364709	LN
cMC	Protein	P3	U	0.0656476	LN
intMC	Protein	P3	U	0.0614795	LN
ncMC	Protein	P3	U	0.0354288	LN
NK CD56+CD16-	Protein	P3	U	0.777351	LN
NK CD56loCD16+	Protein	P3	U	0.14901	LN
CD4T	Protein	P3	U	30.6762	LN
CD4T HLADR+Ki67+	Protein	P3	U	0.115665	LN
CD8T	Protein	P3	U	13.3035	LN
CD8T HLADR+Ki67+	Protein	P3	U	0.0468911	LN
Bcell	mRNA	M3	P	33.6767	LN
Bcell IgM+	mRNA	M3	P	31.1402	LN
mDC	mRNA	M3	P	0.0656172	LN
pDC	mRNA	M3	P	0.0527054	LN
cMC	mRNA	M3	P	0.139489	LN
intMC	mRNA	M3	P	0.0948275	LN
ncMC	mRNA	M3	P	0.079799	LN
NK CD56+CD16-	mRNA	M3	P	0.846885	LN
NK CD56loCD16+	mRNA	M3	P	0.105199	LN
CD4T	mRNA	M3	P	42.2245	LN
CD4T HLADR+Ki67+	mRNA	M3	P	0.138431	LN
CD8T	mRNA	M3	P	10.9064	LN
CD8T HLADR+Ki67+	mRNA	M3	P	0.0224369	LN
Bcell	Protein	P3	R	37.5054	LN
Bcell IgM+	Protein	P3	R	34.5748	LN
mDC	Protein	P3	R	0.0263867	LN
pDC	Protein	P3	R	0.0439778	LN
cMC	Protein	P3	R	0.0967511	LN
intMC	Protein	P3	R	0.0819086	LN
ncMC	Protein	P3	R	0.045627	LN
NK CD56+CD16-	Protein	P3	R	0.816887	LN
NK CD56loCD16+	Protein	P3	R	0.21824	LN
CD4T	Protein	P3	R	31.7421	LN
CD4T HLADR+Ki67+	Protein	P3	R	0.0857567	LN
CD8T	Protein	P3	R	13.8536	LN
CD8T HLADR+Ki67+	Protein	P3	R	0.0219889	LN
Bcell	Protein	P3	P	36.1448	LN
Bcell IgM+	Protein	P3	P	32.8554	LN
mDC	Protein	P3	P	0.0249303	LN
pDC	Protein	P3	P	0.0357109	LN
cMC	Protein	P3	P	0.0700743	LN
intMC	Protein	P3	P	0.0498605	LN
ncMC	Protein	P3	P	0.0498605	LN
NK CD56+CD16-	Protein	P3	P	0.656946	LN
NK CD56loCD16+	Protein	P3	P	0.159015	LN
CD4T	Protein	P3	P	30.0935	LN
CD4T HLADR+Ki67+	Protein	P3	P	0.109154	LN
CD8T	Protein	P3	P	12.3607	LN
CD8T HLADR+Ki67+	Protein	P3	P	0.0363847	LN
Bcell	mRNA	M2	U	46.99	LN
Bcell IgM+	mRNA	M2	U	42.3928	LN
mDC	mRNA	M2	U	0.0211384	LN
pDC	mRNA	M2	U	0.128323	LN
cMC	mRNA	M2	U	0.151699	LN
intMC	mRNA	M2	U	0.055706	LN
ncMC	mRNA	M2	U	0.0375518	LN
NK CD56+CD16-	mRNA	M2	U	0.69533	LN
NK CD56loCD16+	mRNA	M2	U	0.101465	LN
CD4T	mRNA	M2	U	24.5542	LN
CD4T HLADR+Ki67+	mRNA	M2	U	0.0736115	LN
CD8T	mRNA	M2	U	13.3762	LN
CD8T HLADR+Ki67+	mRNA	M2	U	0.0382979	LN
Bcell	mRNA	M2	R	47.892	LN
Bcell IgM+	mRNA	M2	R	43.1217	LN
mDC	mRNA	M2	R	0.0326752	LN
pDC	mRNA	M2	R	0.101656	LN
cMC	mRNA	M2	R	0.145502	LN
intMC	mRNA	M2	R	0.0617198	LN
ncMC	mRNA	M2	R	0.0340716	LN
NK CD56+CD16-	mRNA	M2	R	0.718016	LN
NK CD56loCD16+	mRNA	M2	R	0.0980255	LN
CD4T	mRNA	M2	R	24.4304	LN
CD4T HLADR+Ki67+	mRNA	M2	R	0.072053	LN
CD8T	mRNA	M2	R	13.2577	LN
CD8T HLADR+Ki67+	mRNA	M2	R	0.0418912	LN
Bcell	mRNA	M2	P	47.8203	LN
Bcell IgM+	mRNA	M2	P	42.9775	LN
mDC	mRNA	M2	P	0.0429647	LN
pDC	mRNA	M2	P	0.121864	LN
cMC	mRNA	M2	P	0.136446	LN
intMC	mRNA	M2	P	0.05312	LN
ncMC	mRNA	M2	P	0.0374965	LN
NK CD56+CD16-	mRNA	M2	P	0.694987	LN
NK CD56loCD16+	mRNA	M2	P	0.0940016	LN
CD4T	mRNA	M2	P	24.26	LN
CD4T HLADR+Ki67+	mRNA	M2	P	0.0830651	LN
CD8T	mRNA	M2	P	12.967	LN
CD8T HLADR+Ki67+	mRNA	M2	P	0.0486934	LN
Bcell	Control	C3	U	46.943	LN
Bcell IgM+	Control	C3	U	40.8178	LN
mDC	Control	C3	U	0.0622363	LN
pDC	Control	C3	U	0.110672	LN
cMC	Control	C3	U	0.139355	LN
intMC	Control	C3	U	0.192662	LN
ncMC	Control	C3	U	0.106614	LN
NK CD56+CD16-	Control	C3	U	0.59801	LN
NK CD56loCD16+	Control	C3	U	0.121226	LN
CD4T	Control	C3	U	25.2192	LN
CD4T HLADR+Ki67+	Control	C3	U	0.174803	LN
CD8T	Control	C3	U	13.59	LN
CD8T HLADR+Ki67+	Control	C3	U	0.0706247	LN
Bcell	Control	C3	R	47.4613	LN
Bcell IgM+	Control	C3	R	41.6705	LN
mDC	Control	C3	R	0.0671639	LN
pDC	Control	C3	R	0.104674	LN
cMC	Control	C3	R	0.166009	LN
intMC	Control	C3	R	0.180202	LN
ncMC	Control	C3	R	0.107462	LN
NK CD56+CD16-	Control	C3	R	0.601181	LN
NK CD56loCD16+	Control	C3	R	0.1323	LN
CD4T	Control	C3	R	25.4011	LN
CD4T HLADR+Ki67+	Control	C3	R	0.156631	LN
CD8T	Control	C3	R	13.7098	LN
CD8T HLADR+Ki67+	Control	C3	R	0.0562656	LN
Bcell	Control	C3	P	45.8327	LN
Bcell IgM+	Control	C3	P	40.3241	LN
mDC	Control	C3	P	0.0987816	LN
pDC	Control	C3	P	0.116298	LN
cMC	Control	C3	P	0.153916	LN
intMC	Control	C3	P	0.169996	LN
ncMC	Control	C3	P	0.104812	LN
NK CD56+CD16-	Control	C3	P	0.551339	LN
NK CD56loCD16+	Control	C3	P	0.125487	LN
CD4T	Control	C3	P	24.8941	LN
CD4T HLADR+Ki67+	Control	C3	P	0.222546	LN
CD8T	Control	C3	P	13.6209	LN
CD8T HLADR+Ki67+	Control	C3	P	0.0827009	LN
Bcell	Protein	P2	U	2.6479	LN
Bcell IgM+	Protein	P2	U	1.68272	LN
mDC	Protein	P2	U	0.0033498	LN
pDC	Protein	P2	U	0.00424308	LN
cMC	Protein	P2	U	0.0250118	LN
intMC	Protein	P2	U	0.0448873	LN
ncMC	Protein	P2	U	0.0232253	LN
NK CD56+CD16-	Protein	P2	U	0.209697	LN
NK CD56loCD16+	Protein	P2	U	0.0386344	LN
CD4T	Protein	P2	U	14.146	LN
CD4T HLADR+Ki67+	Protein	P2	U	0.0301482	LN
CD8T	Protein	P2	U	25.5089	LN
CD8T HLADR+Ki67+	Protein	P2	U	0.0395276	LN
Bcell	Protein	P2	R	2.82879	LN
Bcell IgM+	Protein	P2	R	1.80003	LN
mDC	Protein	P2	R	0.00468148	LN
pDC	Protein	P2	R	0.00280889	LN
cMC	Protein	P2	R	0.0257482	LN
intMC	Protein	P2	R	0.0428356	LN
ncMC	Protein	P2	R	0.0168533	LN
NK CD56+CD16-	Protein	P2	R	0.207858	LN
NK CD56loCD16+	Protein	P2	R	0.0428356	LN
CD4T	Protein	P2	R	14.8625	LN
CD4T HLADR+Ki67+	Protein	P2	R	0.0250459	LN
CD8T	Protein	P2	R	25.5148	LN
CD8T HLADR+Ki67+	Protein	P2	R	0.028323	LN
Bcell	Protein	P2	P	3.03818	LN
Bcell IgM+	Protein	P2	P	1.91602	LN
mDC	Protein	P2	P	0.00461691	LN
pDC	Protein	P2	P	0.00282145	LN
cMC	Protein	P2	P	0.0241105	LN
intMC	Protein	P2	P	0.0261625	LN
ncMC	Protein	P2	P	0.0179547	LN
NK CD56+CD16-	Protein	P2	P	0.253161	LN
NK CD56loCD16+	Protein	P2	P	0.0371918	LN
CD4T	Protein	P2	P	13.0597	LN
CD4T HLADR+Ki67+	Protein	P2	P	0.0495036	LN
CD8T	Protein	P2	P	23.6919	LN
CD8T HLADR+Ki67+	Protein	P2	P	0.0641238	LN
Bcell	mRNA	M1	U	36.1227	LN
Bcell IgM+	mRNA	M1	U	31.3757	LN
mDC	mRNA	M1	U	0.00790242	LN
pDC	mRNA	M1	U	0.0707782	LN
cMC	mRNA	M1	U	0.0401993	LN
intMC	mRNA	M1	U	0.0336712	LN
ncMC	mRNA	M1	U	0.0302354	LN
NK CD56+CD16-	mRNA	M1	U	0.838344	LN
NK CD56loCD16+	mRNA	M1	U	0.309569	LN
CD4T	mRNA	M1	U	30.0962	LN
CD4T HLADR+Ki67+	mRNA	M1	U	0.0529119	LN
CD8T	mRNA	M1	U	17.0239	LN
CD8T HLADR+Ki67+	mRNA	M1	U	0.024738	LN
Bcell	mRNA	M1	R	34.8709	LN
Bcell IgM+	mRNA	M1	R	30.5237	LN
mDC	mRNA	M1	R	0.0067195	LN
pDC	mRNA	M1	R	0.067195	LN
cMC	mRNA	M1	R	0.0372932	LN
intMC	mRNA	M1	R	0.0379652	LN
ncMC	mRNA	M1	R	0.0278859	LN
NK CD56+CD16-	mRNA	M1	R	0.767031	LN
NK CD56loCD16+	mRNA	M1	R	0.286251	LN
CD4T	mRNA	M1	R	30.1548	LN
CD4T HLADR+Ki67+	mRNA	M1	R	0.0712267	LN
CD8T	mRNA	M1	R	16.8942	LN
CD8T HLADR+Ki67+	mRNA	M1	R	0.0352774	LN
Bcell	mRNA	M1	P	36.472	LN
Bcell IgM+	mRNA	M1	P	31.5804	LN
mDC	mRNA	M1	P	0.015347	LN
pDC	mRNA	M1	P	0.0573684	LN
cMC	mRNA	M1	P	0.0288669	LN
intMC	mRNA	M1	P	0.0252128	LN
ncMC	mRNA	M1	P	0.0299631	LN
NK CD56+CD16-	mRNA	M1	P	0.830197	LN
NK CD56loCD16+	mRNA	M1	P	0.270764	LN
CD4T	mRNA	M1	P	29.7186	LN
CD4T HLADR+Ki67+	mRNA	M1	P	0.0489641	LN
CD8T	mRNA	M1	P	16.7899	LN
CD8T HLADR+Ki67+	mRNA	M1	P	0.0270399	LN
Bcell	Protein	P1	U	28.0263	LN
Bcell IgM+	Protein	P1	U	21.0781	LN
mDC	Protein	P1	U	0.0363357	LN
pDC	Protein	P1	U	0.0471019	LN
cMC	Protein	P1	U	0.0383544	LN
intMC	Protein	P1	U	0.0558494	LN
ncMC	Protein	P1	U	0.0356629	LN
NK CD56+CD16-	Protein	P1	U	0.852544	LN
NK CD56loCD16+	Protein	P1	U	0.100933	LN
CD4T	Protein	P1	U	32.6248	LN
CD4T HLADR+Ki67+	Protein	P1	U	0.0767088	LN
CD8T	Protein	P1	U	15.2758	LN
CD8T HLADR+Ki67+	Protein	P1	U	0.0444104	LN
Bcell	Protein	P1	R	29.1093	LN
Bcell IgM+	Protein	P1	R	22.4728	LN
mDC	Protein	P1	R	0.0432328	LN
pDC	Protein	P1	R	0.0539196	LN
cMC	Protein	P1	R	0.0563484	LN
intMC	Protein	P1	R	0.0587772	LN
ncMC	Protein	P1	R	0.0422613	LN
NK CD56+CD16-	Protein	P1	R	0.971039	LN
NK CD56loCD16+	Protein	P1	R	0.110268	LN
CD4T	Protein	P1	R	33.9742	LN
CD4T HLADR+Ki67+	Protein	P1	R	0.079665	LN
CD8T	Protein	P1	R	15.5527	LN
CD8T HLADR+Ki67+	Protein	P1	R	0.0461474	LN
Bcell	Protein	P1	P	29.0313	LN
Bcell IgM+	Protein	P1	P	22.3558	LN
mDC	Protein	P1	P	0.0368318	LN
pDC	Protein	P1	P	0.0345996	LN
cMC	Protein	P1	P	0.0318093	LN
intMC	Protein	P1	P	0.0452027	LN
ncMC	Protein	P1	P	0.0273448	LN
NK CD56+CD16-	Protein	P1	P	0.926934	LN
NK CD56loCD16+	Protein	P1	P	0.102125	LN
CD4T	Protein	P1	P	29.0201	LN
CD4T HLADR+Ki67+	Protein	P1	P	0.109937	LN
CD8T	Protein	P1	P	13.8739	LN
CD8T HLADR+Ki67+	Protein	P1	P	0.0463188	LN
Bcell	Control	C2	U	45.9457	LN
Bcell IgM+	Control	C2	U	41.455	LN
mDC	Control	C2	U	0.242976	LN
pDC	Control	C2	U	0.303658	LN
cMC	Control	C2	U	0.321491	LN
intMC	Control	C2	U	0.290283	LN
ncMC	Control	C2	U	0.124336	LN
NK CD56+CD16-	Control	C2	U	0.393319	LN
NK CD56loCD16+	Control	C2	U	0.108237	LN
CD4T	Control	C2	U	21.8284	LN
CD4T HLADR+Ki67+	Control	C2	U	0.114429	LN
CD8T	Control	C2	U	15.7164	LN
CD8T HLADR+Ki67+	Control	C2	U	0.059939	LN
Bcell	Control	C2	R	46.2565	LN
Bcell IgM+	Control	C2	R	42.1082	LN
mDC	Control	C2	R	0.248776	LN
pDC	Control	C2	R	0.26968	LN
cMC	Control	C2	R	0.339741	LN
intMC	Control	C2	R	0.281395	LN
ncMC	Control	C2	R	0.122665	LN
NK CD56+CD16-	Control	C2	R	0.390048	LN
NK CD56loCD16+	Control	C2	R	0.101991	LN
CD4T	Control	C2	R	21.9183	LN
CD4T HLADR+Ki67+	Control	C2	R	0.112099	LN
CD8T	Control	C2	R	16.0108	LN
CD8T HLADR+Ki67+	Control	C2	R	0.0532928	LN
Bcell	Control	C2	P	46.5892	LN
Bcell IgM+	Control	C2	P	42.3168	LN
mDC	Control	C2	P	0.35243	LN
pDC	Control	C2	P	0.282604	LN
cMC	Control	C2	P	0.318933	LN
intMC	Control	C2	P	0.244861	LN
ncMC	Control	C2	P	0.118892	LN
NK CD56+CD16-	Control	C2	P	0.429568	LN
NK CD56loCD16+	Control	C2	P	0.0934152	LN
CD4T	Control	C2	P	20.9868	LN
CD4T HLADR+Ki67+	Control	C2	P	0.141538	LN
CD8T	Control	C2	P	14.865	LN
CD8T HLADR+Ki67+	Control	C2	P	0.0769024	LN
Bcell	Control	C1	U	43.2788	LN
Bcell IgM+	Control	C1	U	39.6275	LN
mDC	Control	C1	U	0.0500613	LN
pDC	Control	C1	U	0.0886648	LN
cMC	Control	C1	U	0.18015	LN
intMC	Control	C1	U	0.198835	LN
ncMC	Control	C1	U	0.0625766	LN
NK CD56+CD16-	Control	C1	U	0.443853	LN
NK CD56loCD16+	Control	C1	U	0.104529	LN
CD4T	Control	C1	U	29.4815	LN
CD4T HLADR+Ki67+	Control	C1	U	0.0807326	LN
CD8T	Control	C1	U	13.6207	LN
CD8T HLADR+Ki67+	Control	C1	U	0.0327866	LN
Bcell	Control	C1	R	43.2044	LN
Bcell IgM+	Control	C1	R	39.6946	LN
mDC	Control	C1	R	0.060668	LN
pDC	Control	C1	R	0.0881437	LN
cMC	Control	C1	R	0.18938	LN
intMC	Control	C1	R	0.202657	LN
ncMC	Control	C1	R	0.064356	LN
NK CD56+CD16-	Control	C1	R	0.390008	LN
NK CD56loCD16+	Control	C1	R	0.107321	LN
CD4T	Control	C1	R	29.4326	LN
CD4T HLADR+Ki67+	Control	C1	R	0.0802145	LN
CD8T	Control	C1	R	13.5341	LN
CD8T HLADR+Ki67+	Control	C1	R	0.0296886	LN
Bcell	Control	C1	P	40.7732	LN
Bcell IgM+	Control	C1	P	37.4672	LN
mDC	Control	C1	P	0.073053	LN
pDC	Control	C1	P	0.103856	LN
cMC	Control	C1	P	0.17462	LN
intMC	Control	C1	P	0.18898	LN
ncMC	Control	C1	P	0.0561946	LN
NK CD56+CD16-	Control	C1	P	0.447268	LN
NK CD56loCD16+	Control	C1	P	0.087622	LN
CD4T	Control	C1	P	30.2444	LN
CD4T HLADR+Ki67+	Control	C1	P	0.143608	LN
CD8T	Control	C1	P	13.6559	LN
CD8T HLADR+Ki67+	Control	C1	P	0.0518239	LN

## Sheet: Marker data
cell_pop	marker	group	sampleID	stimulation	feature	tissue_type
Bcell	STAT3	Control	C1	P	0.118969	PB
Bcell	STAT3	Control	C1	U	1.17218	PB
Bcell	STAT3	Control	C1	R	0.0291993	PB
Bcell	MAPKAPK2	Control	C1	P	0.580533	PB
Bcell	MAPKAPK2	Control	C1	U	1.07974	PB
Bcell	MAPKAPK2	Control	C1	R	0.0474711	PB
Bcell	CREB	Control	C1	P	1.11951	PB
Bcell	CREB	Control	C1	U	2.37546	PB
Bcell	CREB	Control	C1	R	0.146881	PB
Bcell	PLCg2	Control	C1	P	0.214348	PB
Bcell	PLCg2	Control	C1	U	1.47265	PB
Bcell	PLCg2	Control	C1	R	0.0607359	PB
Bcell	STAT1	Control	C1	P	-0.017256	PB
Bcell	STAT1	Control	C1	U	0.247993	PB
Bcell	STAT1	Control	C1	R	-0.00535038	PB
Bcell	STAT5	Control	C1	P	-0.0689585	PB
Bcell	STAT5	Control	C1	U	0.603727	PB
Bcell	STAT5	Control	C1	R	-0.000353232	PB
Bcell	S6	Control	C1	P	0.840823	PB
Bcell	S6	Control	C1	U	3.21554	PB
Bcell	S6	Control	C1	R	0.110105	PB
Bcell	Erk1_2	Control	C1	P	1.96629	PB
Bcell	Erk1_2	Control	C1	U	1.43623	PB
Bcell	Erk1_2	Control	C1	R	0.0693722	PB
Bcell	P38	Control	C1	P	0.608727	PB
Bcell	P38	Control	C1	U	0.939697	PB
Bcell	P38	Control	C1	R	0.102172	PB
Bcell	Zap70_Syk	Control	C1	P	-0.227012	PB
Bcell	Zap70_Syk	Control	C1	U	0.791959	PB
Bcell	Zap70_Syk	Control	C1	R	0.000124586	PB
Bcell	TBK1	Control	C1	P	0.370245	PB
Bcell	TBK1	Control	C1	U	1.41278	PB
Bcell	TBK1	Control	C1	R	0.0863407	PB
Bcell	IkBa	Control	C1	P	-0.133593	PB
Bcell	IkBa	Control	C1	U	0.385072	PB
Bcell	IkBa	Control	C1	R	-0.0235894	PB
Bcell	STAT6	Control	C1	P	-0.0924693	PB
Bcell	STAT6	Control	C1	U	0.432771	PB
Bcell	STAT6	Control	C1	R	0.00795573	PB
Bcell	STAT4	Control	C1	P	-0.176029	PB
Bcell	STAT4	Control	C1	U	0.902362	PB
Bcell	STAT4	Control	C1	R	0.016863	PB
Bcell	4EBP1	Control	C1	P	-0.0283087	PB
Bcell	4EBP1	Control	C1	U	2.07354	PB
Bcell	4EBP1	Control	C1	R	0.038286	PB
Bcell IgM+	STAT3	Control	C1	P	0.115518	PB
Bcell IgM+	STAT3	Control	C1	U	1.17802	PB
Bcell IgM+	STAT3	Control	C1	R	0.0293717	PB
Bcell IgM+	MAPKAPK2	Control	C1	P	0.568369	PB
Bcell IgM+	MAPKAPK2	Control	C1	U	1.09695	PB
Bcell IgM+	MAPKAPK2	Control	C1	R	0.0520236	PB
Bcell IgM+	CREB	Control	C1	P	1.1224	PB
Bcell IgM+	CREB	Control	C1	U	2.37649	PB
Bcell IgM+	CREB	Control	C1	R	0.152818	PB
Bcell IgM+	PLCg2	Control	C1	P	0.20874	PB
Bcell IgM+	PLCg2	Control	C1	U	1.49615	PB
Bcell IgM+	PLCg2	Control	C1	R	0.0546401	PB
Bcell IgM+	STAT1	Control	C1	P	-0.0163547	PB
Bcell IgM+	STAT1	Control	C1	U	0.242407	PB
Bcell IgM+	STAT1	Control	C1	R	-0.00591871	PB
Bcell IgM+	STAT5	Control	C1	P	-0.0755362	PB
Bcell IgM+	STAT5	Control	C1	U	0.611017	PB
Bcell IgM+	STAT5	Control	C1	R	-0.00305975	PB
Bcell IgM+	S6	Control	C1	P	0.813319	PB
Bcell IgM+	S6	Control	C1	U	3.22398	PB
Bcell IgM+	S6	Control	C1	R	0.108323	PB
Bcell IgM+	Erk1_2	Control	C1	P	1.93723	PB
Bcell IgM+	Erk1_2	Control	C1	U	1.43733	PB
Bcell IgM+	Erk1_2	Control	C1	R	0.0697754	PB
Bcell IgM+	P38	Control	C1	P	0.618298	PB
Bcell IgM+	P38	Control	C1	U	0.967283	PB
Bcell IgM+	P38	Control	C1	R	0.108163	PB
Bcell IgM+	Zap70_Syk	Control	C1	P	-0.238339	PB
Bcell IgM+	Zap70_Syk	Control	C1	U	0.839046	PB
Bcell IgM+	Zap70_Syk	Control	C1	R	-0.0037333	PB
Bcell IgM+	TBK1	Control	C1	P	0.401695	PB
Bcell IgM+	TBK1	Control	C1	U	1.4239	PB
Bcell IgM+	TBK1	Control	C1	R	0.091909	PB
Bcell IgM+	IkBa	Control	C1	P	-0.140376	PB
Bcell IgM+	IkBa	Control	C1	U	0.389313	PB
Bcell IgM+	IkBa	Control	C1	R	-0.0268438	PB
Bcell IgM+	STAT6	Control	C1	P	-0.0980032	PB
Bcell IgM+	STAT6	Control	C1	U	0.437681	PB
Bcell IgM+	STAT6	Control	C1	R	0.00766533	PB
Bcell IgM+	STAT4	Control	C1	P	-0.180643	PB
Bcell IgM+	STAT4	Control	C1	U	0.913027	PB
Bcell IgM+	STAT4	Control	C1	R	0.0123418	PB
Bcell IgM+	4EBP1	Control	C1	P	-0.0347054	PB
Bcell IgM+	4EBP1	Control	C1	U	2.13172	PB
Bcell IgM+	4EBP1	Control	C1	R	0.0304604	PB
mDC	STAT3	Control	C1	P	0.173782	PB
mDC	STAT3	Control	C1	U	1.09279	PB
mDC	STAT3	Control	C1	R	0.0331654	PB
mDC	MAPKAPK2	Control	C1	P	0.148781	PB
mDC	MAPKAPK2	Control	C1	U	0.744328	PB
mDC	MAPKAPK2	Control	C1	R	0.0659016	PB
mDC	CREB	Control	C1	P	0.692909	PB
mDC	CREB	Control	C1	U	2.27674	PB
mDC	CREB	Control	C1	R	0.121506	PB
mDC	PLCg2	Control	C1	P	0.5163	PB
mDC	PLCg2	Control	C1	U	1.40363	PB
mDC	PLCg2	Control	C1	R	0.13268	PB
mDC	STAT1	Control	C1	P	-0.0518871	PB
mDC	STAT1	Control	C1	U	0.323349	PB
mDC	STAT1	Control	C1	R	-0.0240748	PB
mDC	STAT5	Control	C1	P	0.00759518	PB
mDC	STAT5	Control	C1	U	0.497026	PB
mDC	STAT5	Control	C1	R	-0.0100304	PB
mDC	S6	Control	C1	P	0.413212	PB
mDC	S6	Control	C1	U	2.46938	PB
mDC	S6	Control	C1	R	0.12889	PB
mDC	Erk1_2	Control	C1	P	0.799702	PB
mDC	Erk1_2	Control	C1	U	1.13471	PB
mDC	Erk1_2	Control	C1	R	0.0288804	PB
mDC	P38	Control	C1	P	0.300362	PB
mDC	P38	Control	C1	U	0.786586	PB
mDC	P38	Control	C1	R	0.165364	PB
mDC	Zap70_Syk	Control	C1	P	-0.0233039	PB
mDC	Zap70_Syk	Control	C1	U	0.388622	PB
mDC	Zap70_Syk	Control	C1	R	0.0279114	PB
mDC	TBK1	Control	C1	P	-0.0769172	PB
mDC	TBK1	Control	C1	U	1.13032	PB
mDC	TBK1	Control	C1	R	0.0829393	PB
mDC	IkBa	Control	C1	P	-0.0508644	PB
mDC	IkBa	Control	C1	U	0.445296	PB
mDC	IkBa	Control	C1	R	-0.0625171	PB
mDC	STAT6	Control	C1	P	-0.0429954	PB
mDC	STAT6	Control	C1	U	0.366587	PB
mDC	STAT6	Control	C1	R	-0.00921868	PB
mDC	STAT4	Control	C1	P	0.172163	PB
mDC	STAT4	Control	C1	U	0.840394	PB
mDC	STAT4	Control	C1	R	0.00447927	PB
mDC	4EBP1	Control	C1	P	0.248484	PB
mDC	4EBP1	Control	C1	U	0.790237	PB
mDC	4EBP1	Control	C1	R	0.0611268	PB
pDC	STAT3	Control	C1	P	0.271854	PB
pDC	STAT3	Control	C1	U	1.80701	PB
pDC	STAT3	Control	C1	R	0.0142639	PB
pDC	MAPKAPK2	Control	C1	P	0.425805	PB
pDC	MAPKAPK2	Control	C1	U	1.50989	PB
pDC	MAPKAPK2	Control	C1	R	0.303519	PB
pDC	CREB	Control	C1	P	0.662365	PB
pDC	CREB	Control	C1	U	3.13379	PB
pDC	CREB	Control	C1	R	0.119617	PB
pDC	PLCg2	Control	C1	P	0.0882128	PB
pDC	PLCg2	Control	C1	U	1.55054	PB
pDC	PLCg2	Control	C1	R	0.115341	PB
pDC	STAT1	Control	C1	P	-0.144819	PB
pDC	STAT1	Control	C1	U	0.459599	PB
pDC	STAT1	Control	C1	R	-0.0777161	PB
pDC	STAT5	Control	C1	P	-0.193705	PB
pDC	STAT5	Control	C1	U	0.933603	PB
pDC	STAT5	Control	C1	R	-0.0561826	PB
pDC	S6	Control	C1	P	0.458863	PB
pDC	S6	Control	C1	U	4.46917	PB
pDC	S6	Control	C1	R	0.199791	PB
pDC	Erk1_2	Control	C1	P	1.17033	PB
pDC	Erk1_2	Control	C1	U	1.65963	PB
pDC	Erk1_2	Control	C1	R	0.155836	PB
pDC	P38	Control	C1	P	0.481831	PB
pDC	P38	Control	C1	U	0.982124	PB
pDC	P38	Control	C1	R	0.592821	PB
pDC	Zap70_Syk	Control	C1	P	-0.0406588	PB
pDC	Zap70_Syk	Control	C1	U	0.2633	PB
pDC	Zap70_Syk	Control	C1	R	0.0480897	PB
pDC	TBK1	Control	C1	P	0.10655	PB
pDC	TBK1	Control	C1	U	1.25125	PB
pDC	TBK1	Control	C1	R	0.228871	PB
pDC	IkBa	Control	C1	P	-0.782804	PB
pDC	IkBa	Control	C1	U	1.72848	PB
pDC	IkBa	Control	C1	R	-1.16552	PB
pDC	STAT6	Control	C1	P	-0.192607	PB
pDC	STAT6	Control	C1	U	0.597196	PB
pDC	STAT6	Control	C1	R	-0.0771467	PB
pDC	STAT4	Control	C1	P	-0.362846	PB
pDC	STAT4	Control	C1	U	0.917831	PB
pDC	STAT4	Control	C1	R	0.0161848	PB
pDC	4EBP1	Control	C1	P	-0.0582954	PB
pDC	4EBP1	Control	C1	U	3.03034	PB
pDC	4EBP1	Control	C1	R	-0.0226977	PB
cMC	STAT3	Control	C1	P	0.531355	PB
cMC	STAT3	Control	C1	U	2.28917	PB
cMC	STAT3	Control	C1	R	0.00798067	PB
cMC	MAPKAPK2	Control	C1	P	0.901808	PB
cMC	MAPKAPK2	Control	C1	U	0.929878	PB
cMC	MAPKAPK2	Control	C1	R	0.136567	PB
cMC	CREB	Control	C1	P	0.999025	PB
cMC	CREB	Control	C1	U	2.57711	PB
cMC	CREB	Control	C1	R	0.0892914	PB
cMC	PLCg2	Control	C1	P	0.121694	PB
cMC	PLCg2	Control	C1	U	0.955227	PB
cMC	PLCg2	Control	C1	R	0.0498966	PB
cMC	STAT1	Control	C1	P	-0.355071	PB
cMC	STAT1	Control	C1	U	0.761721	PB
cMC	STAT1	Control	C1	R	0.00926845	PB
cMC	STAT5	Control	C1	P	-0.196057	PB
cMC	STAT5	Control	C1	U	0.63111	PB
cMC	STAT5	Control	C1	R	-0.0050749	PB
cMC	S6	Control	C1	P	0.881877	PB
cMC	S6	Control	C1	U	3.08277	PB
cMC	S6	Control	C1	R	-0.000988685	PB
cMC	Erk1_2	Control	C1	P	1.60356	PB
cMC	Erk1_2	Control	C1	U	1.6851	PB
cMC	Erk1_2	Control	C1	R	0.0453535	PB
cMC	P38	Control	C1	P	1.01848	PB
cMC	P38	Control	C1	U	1.07384	PB
cMC	P38	Control	C1	R	0.220497	PB
cMC	Zap70_Syk	Control	C1	P	-0.0727377	PB
cMC	Zap70_Syk	Control	C1	U	0.312712	PB
cMC	Zap70_Syk	Control	C1	R	0.0136079	PB
cMC	TBK1	Control	C1	P	-0.00314174	PB
cMC	TBK1	Control	C1	U	1.2433	PB
cMC	TBK1	Control	C1	R	0.134554	PB
cMC	IkBa	Control	C1	P	-0.0954769	PB
cMC	IkBa	Control	C1	U	0.391411	PB
cMC	IkBa	Control	C1	R	-0.0240424	PB
cMC	STAT6	Control	C1	P	-0.0737635	PB
cMC	STAT6	Control	C1	U	0.370101	PB
cMC	STAT6	Control	C1	R	0.00975729	PB
cMC	STAT4	Control	C1	P	-0.197768	PB
cMC	STAT4	Control	C1	U	0.729934	PB
cMC	STAT4	Control	C1	R	0.0582339	PB
cMC	4EBP1	Control	C1	P	-0.234036	PB
cMC	4EBP1	Control	C1	U	2.85761	PB
cMC	4EBP1	Control	C1	R	0.129401	PB
intMC	STAT3	Control	C1	P	-0.00572223	PB
intMC	STAT3	Control	C1	U	1.45048	PB
intMC	STAT3	Control	C1	R	0.0728305	PB
intMC	MAPKAPK2	Control	C1	P	0.13084	PB
intMC	MAPKAPK2	Control	C1	U	0.882592	PB
intMC	MAPKAPK2	Control	C1	R	0.139113	PB
intMC	CREB	Control	C1	P	0.426074	PB
intMC	CREB	Control	C1	U	2.34785	PB
intMC	CREB	Control	C1	R	0.103693	PB
intMC	PLCg2	Control	C1	P	-1.33334	PB
intMC	PLCg2	Control	C1	U	1.83765	PB
intMC	PLCg2	Control	C1	R	0.119687	PB
intMC	STAT1	Control	C1	P	-0.312653	PB
intMC	STAT1	Control	C1	U	0.684474	PB
intMC	STAT1	Control	C1	R	-0.00955424	PB
intMC	STAT5	Control	C1	P	-0.181163	PB
intMC	STAT5	Control	C1	U	0.812715	PB
intMC	STAT5	Control	C1	R	-0.00727968	PB
intMC	S6	Control	C1	P	0.333166	PB
intMC	S6	Control	C1	U	2.84726	PB
intMC	S6	Control	C1	R	0.0399916	PB
intMC	Erk1_2	Control	C1	P	0.696277	PB
intMC	Erk1_2	Control	C1	U	1.61963	PB
intMC	Erk1_2	Control	C1	R	0.0624879	PB
intMC	P38	Control	C1	P	-0.0261153	PB
intMC	P38	Control	C1	U	1.01368	PB
intMC	P38	Control	C1	R	0.274408	PB
intMC	Zap70_Syk	Control	C1	P	-0.368218	PB
intMC	Zap70_Syk	Control	C1	U	0.62881	PB
intMC	Zap70_Syk	Control	C1	R	0.0418509	PB
intMC	TBK1	Control	C1	P	-0.135609	PB
intMC	TBK1	Control	C1	U	1.5176	PB
intMC	TBK1	Control	C1	R	0.227293	PB
intMC	IkBa	Control	C1	P	-0.176489	PB
intMC	IkBa	Control	C1	U	0.510421	PB
intMC	IkBa	Control	C1	R	-0.0534799	PB
intMC	STAT6	Control	C1	P	-0.0507873	PB
intMC	STAT6	Control	C1	U	0.486899	PB
intMC	STAT6	Control	C1	R	0.0917611	PB
intMC	STAT4	Control	C1	P	-0.803081	PB
intMC	STAT4	Control	C1	U	1.67666	PB
intMC	STAT4	Control	C1	R	0.154697	PB
intMC	4EBP1	Control	C1	P	-1.08375	PB
intMC	4EBP1	Control	C1	U	2.13784	PB
intMC	4EBP1	Control	C1	R	0.102245	PB
ncMC	STAT3	Control	C1	P	0.0809525	PB
ncMC	STAT3	Control	C1	U	1.0752	PB
ncMC	STAT3	Control	C1	R	0.0266522	PB
ncMC	MAPKAPK2	Control	C1	P	0.106897	PB
ncMC	MAPKAPK2	Control	C1	U	0.825506	PB
ncMC	MAPKAPK2	Control	C1	R	0.025098	PB
ncMC	CREB	Control	C1	P	0.731245	PB
ncMC	CREB	Control	C1	U	2.07113	PB
ncMC	CREB	Control	C1	R	0.0125039	PB
ncMC	PLCg2	Control	C1	P	-0.28356	PB
ncMC	PLCg2	Control	C1	U	0.800988	PB
ncMC	PLCg2	Control	C1	R	-0.0200559	PB
ncMC	STAT1	Control	C1	P	-0.0581086	PB
ncMC	STAT1	Control	C1	U	0.368911	PB
ncMC	STAT1	Control	C1	R	-0.0182778	PB
ncMC	STAT5	Control	C1	P	-0.0548416	PB
ncMC	STAT5	Control	C1	U	0.603089	PB
ncMC	STAT5	Control	C1	R	0.0185988	PB
ncMC	S6	Control	C1	P	0.573596	PB
ncMC	S6	Control	C1	U	2.42057	PB
ncMC	S6	Control	C1	R	0.0620005	PB
ncMC	Erk1_2	Control	C1	P	1.08147	PB
ncMC	Erk1_2	Control	C1	U	1.28284	PB
ncMC	Erk1_2	Control	C1	R	0.0516204	PB
ncMC	P38	Control	C1	P	0.13677	PB
ncMC	P38	Control	C1	U	0.715464	PB
ncMC	P38	Control	C1	R	0.0891921	PB
ncMC	Zap70_Syk	Control	C1	P	-0.151243	PB
ncMC	Zap70_Syk	Control	C1	U	0.389857	PB
ncMC	Zap70_Syk	Control	C1	R	0.0153523	PB
ncMC	TBK1	Control	C1	P	0.0792393	PB
ncMC	TBK1	Control	C1	U	1.21827	PB
ncMC	TBK1	Control	C1	R	0.176614	PB
ncMC	IkBa	Control	C1	P	-0.160003	PB
ncMC	IkBa	Control	C1	U	0.482094	PB
ncMC	IkBa	Control	C1	R	-0.0404804	PB
ncMC	STAT6	Control	C1	P	-0.0233427	PB
ncMC	STAT6	Control	C1	U	0.443607	PB
ncMC	STAT6	Control	C1	R	-0.00747466	PB
ncMC	STAT4	Control	C1	P	-0.17855	PB
ncMC	STAT4	Control	C1	U	0.953991	PB
ncMC	STAT4	Control	C1	R	0.0592651	PB
ncMC	4EBP1	Control	C1	P	-0.150898	PB
ncMC	4EBP1	Control	C1	U	1.1054	PB
ncMC	4EBP1	Control	C1	R	0.089421	PB
NK CD56+CD16-	STAT3	Control	C1	P	0.0682794	PB
NK CD56+CD16-	STAT3	Control	C1	U	1.31041	PB
NK CD56+CD16-	STAT3	Control	C1	R	0.105814	PB
NK CD56+CD16-	MAPKAPK2	Control	C1	P	0.370757	PB
NK CD56+CD16-	MAPKAPK2	Control	C1	U	0.594209	PB
NK CD56+CD16-	MAPKAPK2	Control	C1	R	0.0495915	PB
NK CD56+CD16-	CREB	Control	C1	P	0.808288	PB
NK CD56+CD16-	CREB	Control	C1	U	2.11102	PB
NK CD56+CD16-	CREB	Control	C1	R	-0.04269	PB
NK CD56+CD16-	PLCg2	Control	C1	P	0.0404607	PB
NK CD56+CD16-	PLCg2	Control	C1	U	0.400643	PB
NK CD56+CD16-	PLCg2	Control	C1	R	-0.0170874	PB
NK CD56+CD16-	STAT1	Control	C1	P	-0.00396011	PB
NK CD56+CD16-	STAT1	Control	C1	U	0.1831	PB
NK CD56+CD16-	STAT1	Control	C1	R	0.0251965	PB
NK CD56+CD16-	STAT5	Control	C1	P	-0.0825693	PB
NK CD56+CD16-	STAT5	Control	C1	U	0.499158	PB
NK CD56+CD16-	STAT5	Control	C1	R	0.000565034	PB
NK CD56+CD16-	S6	Control	C1	P	0.308315	PB
NK CD56+CD16-	S6	Control	C1	U	2.53557	PB
NK CD56+CD16-	S6	Control	C1	R	0.0390074	PB
NK CD56+CD16-	Erk1_2	Control	C1	P	1.12563	PB
NK CD56+CD16-	Erk1_2	Control	C1	U	1.3278	PB
NK CD56+CD16-	Erk1_2	Control	C1	R	0.0559773	PB
NK CD56+CD16-	P38	Control	C1	P	0.252749	PB
NK CD56+CD16-	P38	Control	C1	U	0.635714	PB
NK CD56+CD16-	P38	Control	C1	R	0.0220143	PB
NK CD56+CD16-	Zap70_Syk	Control	C1	P	-0.0293494	PB
NK CD56+CD16-	Zap70_Syk	Control	C1	U	0.228289	PB
NK CD56+CD16-	Zap70_Syk	Control	C1	R	-0.00684075	PB
NK CD56+CD16-	TBK1	Control	C1	P	-0.0416675	PB
NK CD56+CD16-	TBK1	Control	C1	U	1.29718	PB
NK CD56+CD16-	TBK1	Control	C1	R	0.00338581	PB
NK CD56+CD16-	IkBa	Control	C1	P	-0.0399379	PB
NK CD56+CD16-	IkBa	Control	C1	U	0.383564	PB
NK CD56+CD16-	IkBa	Control	C1	R	-0.0176272	PB
NK CD56+CD16-	STAT6	Control	C1	P	-0.0832755	PB
NK CD56+CD16-	STAT6	Control	C1	U	0.474215	PB
NK CD56+CD16-	STAT6	Control	C1	R	0.0127608	PB
NK CD56+CD16-	STAT4	Control	C1	P	-0.128442	PB
NK CD56+CD16-	STAT4	Control	C1	U	0.748098	PB
NK CD56+CD16-	STAT4	Control	C1	R	-0.0015P1273	PB
NK CD56+CD16-	4EBP1	Control	C1	P	0.0269176	PB
NK CD56+CD16-	4EBP1	Control	C1	U	0.796412	PB
NK CD56+CD16-	4EBP1	Control	C1	R	0.0375034	PB
NK CD56loCD16+	STAT3	Control	C1	P	0.112036	PB
NK CD56loCD16+	STAT3	Control	C1	U	0.967582	PB
NK CD56loCD16+	STAT3	Control	C1	R	0.0327436	PB
NK CD56loCD16+	MAPKAPK2	Control	C1	P	0.57357	PB
NK CD56loCD16+	MAPKAPK2	Control	C1	U	0.721885	PB
NK CD56loCD16+	MAPKAPK2	Control	C1	R	0.000704547	PB
NK CD56loCD16+	CREB	Control	C1	P	1.30911	PB
NK CD56loCD16+	CREB	Control	C1	U	1.73231	PB
NK CD56loCD16+	CREB	Control	C1	R	0.0515539	PB
NK CD56loCD16+	PLCg2	Control	C1	P	0.0631205	PB
NK CD56loCD16+	PLCg2	Control	C1	U	0.459255	PB
NK CD56loCD16+	PLCg2	Control	C1	R	0.0172574	PB
NK CD56loCD16+	STAT1	Control	C1	P	-0.0194254	PB
NK CD56loCD16+	STAT1	Control	C1	U	0.198848	PB
NK CD56loCD16+	STAT1	Control	C1	R	-0.00364619	PB
NK CD56loCD16+	STAT5	Control	C1	P	-0.0663423	PB
NK CD56loCD16+	STAT5	Control	C1	U	0.482841	PB
NK CD56loCD16+	STAT5	Control	C1	R	0.0109426	PB
NK CD56loCD16+	S6	Control	C1	P	0.846709	PB
NK CD56loCD16+	S6	Control	C1	U	2.1052	PB
NK CD56loCD16+	S6	Control	C1	R	0.0430744	PB
NK CD56loCD16+	Erk1_2	Control	C1	P	2.04573	PB
NK CD56loCD16+	Erk1_2	Control	C1	U	1.15314	PB
NK CD56loCD16+	Erk1_2	Control	C1	R	0.0185754	PB
NK CD56loCD16+	P38	Control	C1	P	0.290506	PB
NK CD56loCD16+	P38	Control	C1	U	0.54078	PB
NK CD56loCD16+	P38	Control	C1	R	0.0336246	PB
NK CD56loCD16+	Zap70_Syk	Control	C1	P	-0.0299553	PB
NK CD56loCD16+	Zap70_Syk	Control	C1	U	0.222892	PB
NK CD56loCD16+	Zap70_Syk	Control	C1	R	0.00745347	PB
NK CD56loCD16+	TBK1	Control	C1	P	0.186301	PB
NK CD56loCD16+	TBK1	Control	C1	U	1.06212	PB
NK CD56loCD16+	TBK1	Control	C1	R	0.0364042	PB
NK CD56loCD16+	IkBa	Control	C1	P	-0.0760088	PB
NK CD56loCD16+	IkBa	Control	C1	U	0.296104	PB
NK CD56loCD16+	IkBa	Control	C1	R	0.0146394	PB
NK CD56loCD16+	STAT6	Control	C1	P	-0.0193749	PB
NK CD56loCD16+	STAT6	Control	C1	U	0.282093	PB
NK CD56loCD16+	STAT6	Control	C1	R	0.0232817	PB
NK CD56loCD16+	STAT4	Control	C1	P	-0.087089	PB
NK CD56loCD16+	STAT4	Control	C1	U	0.576388	PB
NK CD56loCD16+	STAT4	Control	C1	R	0.024662	PB
NK CD56loCD16+	4EBP1	Control	C1	P	0.0736365	PB
NK CD56loCD16+	4EBP1	Control	C1	U	0.810374	PB
NK CD56loCD16+	4EBP1	Control	C1	R	0.0784767	PB
CD4T	STAT3	Control	C1	P	0.108248	PB
CD4T	STAT3	Control	C1	U	1.04615	PB
CD4T	STAT3	Control	C1	R	0.0155342	PB
CD4T	MAPKAPK2	Control	C1	P	0.523719	PB
CD4T	MAPKAPK2	Control	C1	U	0.708899	PB
CD4T	MAPKAPK2	Control	C1	R	-0.0193626	PB
CD4T	CREB	Control	C1	P	0.529786	PB
CD4T	CREB	Control	C1	U	2.52254	PB
CD4T	CREB	Control	C1	R	-0.0116971	PB
CD4T	PLCg2	Control	C1	P	0.0626413	PB
CD4T	PLCg2	Control	C1	U	0.402843	PB
CD4T	PLCg2	Control	C1	R	0.0110603	PB
CD4T	STAT1	Control	C1	P	-0.0102936	PB
CD4T	STAT1	Control	C1	U	0.241277	PB
CD4T	STAT1	Control	C1	R	-0.0102426	PB
CD4T	STAT5	Control	C1	P	-0.0250805	PB
CD4T	STAT5	Control	C1	U	0.952335	PB
CD4T	STAT5	Control	C1	R	-0.0587021	PB
CD4T	S6	Control	C1	P	1.37667	PB
CD4T	S6	Control	C1	U	2.32786	PB
CD4T	S6	Control	C1	R	0.0611359	PB
CD4T	Erk1_2	Control	C1	P	1.57847	PB
CD4T	Erk1_2	Control	C1	U	1.09018	PB
CD4T	Erk1_2	Control	C1	R	0.00583912	PB
CD4T	P38	Control	C1	P	0.624224	PB
CD4T	P38	Control	C1	U	0.516431	PB
CD4T	P38	Control	C1	R	-0.00161993	PB
CD4T	Zap70_Syk	Control	C1	P	-0.0116106	PB
CD4T	Zap70_Syk	Control	C1	U	0.212368	PB
CD4T	Zap70_Syk	Control	C1	R	-0.00488557	PB
CD4T	TBK1	Control	C1	P	0.166964	PB
CD4T	TBK1	Control	C1	U	0.664623	PB
CD4T	TBK1	Control	C1	R	0.0217909	PB
CD4T	IkBa	Control	C1	P	-0.369968	PB
CD4T	IkBa	Control	C1	U	0.644157	PB
CD4T	IkBa	Control	C1	R	0.012604	PB
CD4T	STAT6	Control	C1	P	-0.0171815	PB
CD4T	STAT6	Control	C1	U	0.227413	PB
CD4T	STAT6	Control	C1	R	0.0056194	PB
CD4T	STAT4	Control	C1	P	-0.0241006	PB
CD4T	STAT4	Control	C1	U	0.295754	PB
CD4T	STAT4	Control	C1	R	0.00551959	PB
CD4T	4EBP1	Control	C1	P	0.0130702	PB
CD4T	4EBP1	Control	C1	U	0.726044	PB
CD4T	4EBP1	Control	C1	R	0.0203341	PB
CD4T HLADR+Ki67+	STAT3	Control	C1	P	0.66131	PB
CD4T HLADR+Ki67+	STAT3	Control	C1	U	2.11782	PB
CD4T HLADR+Ki67+	STAT3	Control	C1	R	0.186348	PB
CD4T HLADR+Ki67+	MAPKAPK2	Control	C1	P	0.73894	PB
CD4T HLADR+Ki67+	MAPKAPK2	Control	C1	U	1.03324	PB
CD4T HLADR+Ki67+	MAPKAPK2	Control	C1	R	0.0153761	PB
CD4T HLADR+Ki67+	CREB	Control	C1	P	0.793889	PB
CD4T HLADR+Ki67+	CREB	Control	C1	U	2.83229	PB
CD4T HLADR+Ki67+	CREB	Control	C1	R	0.0415878	PB
CD4T HLADR+Ki67+	PLCg2	Control	C1	P	0.0329871	PB
CD4T HLADR+Ki67+	PLCg2	Control	C1	U	0.803684	PB
CD4T HLADR+Ki67+	PLCg2	Control	C1	R	0.0124072	PB
CD4T HLADR+Ki67+	STAT1	Control	C1	P	-0.131765	PB
CD4T HLADR+Ki67+	STAT1	Control	C1	U	0.557779	PB
CD4T HLADR+Ki67+	STAT1	Control	C1	R	0.0280687	PB
CD4T HLADR+Ki67+	STAT5	Control	C1	P	-0.139152	PB
CD4T HLADR+Ki67+	STAT5	Control	C1	U	0.705676	PB
CD4T HLADR+Ki67+	STAT5	Control	C1	R	0.015091	PB
CD4T HLADR+Ki67+	S6	Control	C1	P	1.02404	PB
CD4T HLADR+Ki67+	S6	Control	C1	U	3.19223	PB
CD4T HLADR+Ki67+	S6	Control	C1	R	0.0479754	PB
CD4T HLADR+Ki67+	Erk1_2	Control	C1	P	1.63703	PB
CD4T HLADR+Ki67+	Erk1_2	Control	C1	U	1.69839	PB
CD4T HLADR+Ki67+	Erk1_2	Control	C1	R	0.0533604	PB
CD4T HLADR+Ki67+	P38	Control	C1	P	0.91927	PB
CD4T HLADR+Ki67+	P38	Control	C1	U	0.86332	PB
CD4T HLADR+Ki67+	P38	Control	C1	R	0.0733284	PB
CD4T HLADR+Ki67+	Zap70_Syk	Control	C1	P	-0.0369812	PB
CD4T HLADR+Ki67+	Zap70_Syk	Control	C1	U	0.302788	PB
CD4T HLADR+Ki67+	Zap70_Syk	Control	C1	R	0.0130634	PB
CD4T HLADR+Ki67+	TBK1	Control	C1	P	0.0810635	PB
CD4T HLADR+Ki67+	TBK1	Control	C1	U	1.38146	PB
CD4T HLADR+Ki67+	TBK1	Control	C1	R	0.101918	PB
CD4T HLADR+Ki67+	IkBa	Control	C1	P	-0.215726	PB
CD4T HLADR+Ki67+	IkBa	Control	C1	U	0.584108	PB
CD4T HLADR+Ki67+	IkBa	Control	C1	R	-0.0245517	PB
CD4T HLADR+Ki67+	STAT6	Control	C1	P	-0.065004	PB
CD4T HLADR+Ki67+	STAT6	Control	C1	U	0.416506	PB
CD4T HLADR+Ki67+	STAT6	Control	C1	R	0.0246448	PB
CD4T HLADR+Ki67+	STAT4	Control	C1	P	-0.0948821	PB
CD4T HLADR+Ki67+	STAT4	Control	C1	U	0.681082	PB
CD4T HLADR+Ki67+	STAT4	Control	C1	R	0.0586027	PB
CD4T HLADR+Ki67+	4EBP1	Control	C1	P	0.0163816	PB
CD4T HLADR+Ki67+	4EBP1	Control	C1	U	2.33957	PB
CD4T HLADR+Ki67+	4EBP1	Control	C1	R	0.00471954	PB
CD8T	STAT3	Control	C1	P	0.10082	PB
CD8T	STAT3	Control	C1	U	1.0135	PB
CD8T	STAT3	Control	C1	R	0.0178188	PB
CD8T	MAPKAPK2	Control	C1	P	0.556738	PB
CD8T	MAPKAPK2	Control	C1	U	0.776457	PB
CD8T	MAPKAPK2	Control	C1	R	0.00105854	PB
CD8T	CREB	Control	C1	P	0.676175	PB
CD8T	CREB	Control	C1	U	2.43216	PB
CD8T	CREB	Control	C1	R	0.0159557	PB
CD8T	PLCg2	Control	C1	P	0.0511916	PB
CD8T	PLCg2	Control	C1	U	0.467201	PB
CD8T	PLCg2	Control	C1	R	0.0140902	PB
CD8T	STAT1	Control	C1	P	-0.0166737	PB
CD8T	STAT1	Control	C1	U	0.231897	PB
CD8T	STAT1	Control	C1	R	-0.00912452	PB
CD8T	STAT5	Control	C1	P	-0.0409634	PB
CD8T	STAT5	Control	C1	U	0.577469	PB
CD8T	STAT5	Control	C1	R	-0.00129454	PB
CD8T	S6	Control	C1	P	1.17344	PB
CD8T	S6	Control	C1	U	2.41861	PB
CD8T	S6	Control	C1	R	0.0680918	PB
CD8T	Erk1_2	Control	C1	P	1.88826	PB
CD8T	Erk1_2	Control	C1	U	1.16057	PB
CD8T	Erk1_2	Control	C1	R	0.0247727	PB
CD8T	P38	Control	C1	P	0.430334	PB
CD8T	P38	Control	C1	U	0.55954	PB
CD8T	P38	Control	C1	R	0.00490921	PB
CD8T	Zap70_Syk	Control	C1	P	-0.0128478	PB
CD8T	Zap70_Syk	Control	C1	U	0.215488	PB
CD8T	Zap70_Syk	Control	C1	R	-0.00284436	PB
CD8T	TBK1	Control	C1	P	0.13847	PB
CD8T	TBK1	Control	C1	U	0.884449	PB
CD8T	TBK1	Control	C1	R	0.0478479	PB
CD8T	IkBa	Control	C1	P	-0.168272	PB
CD8T	IkBa	Control	C1	U	0.431106	PB
CD8T	IkBa	Control	C1	R	0.0200668	PB
CD8T	STAT6	Control	C1	P	-0.0108112	PB
CD8T	STAT6	Control	C1	U	0.231057	PB
CD8T	STAT6	Control	C1	R	0.00876464	PB
CD8T	STAT4	Control	C1	P	-0.0376763	PB
CD8T	STAT4	Control	C1	U	0.364569	PB
CD8T	STAT4	Control	C1	R	0.0149463	PB
CD8T	4EBP1	Control	C1	P	0.0472702	PB
CD8T	4EBP1	Control	C1	U	0.768179	PB
CD8T	4EBP1	Control	C1	R	0.070232	PB
CD8T HLADR+Ki67+	STAT3	Control	C1	P	0.116722	PB
CD8T HLADR+Ki67+	STAT3	Control	C1	U	1.10882	PB
CD8T HLADR+Ki67+	STAT3	Control	C1	R	0.0431591	PB
CD8T HLADR+Ki67+	MAPKAPK2	Control	C1	P	0.533095	PB
CD8T HLADR+Ki67+	MAPKAPK2	Control	C1	U	0.908382	PB
CD8T HLADR+Ki67+	MAPKAPK2	Control	C1	R	0.031691	PB
CD8T HLADR+Ki67+	CREB	Control	C1	P	0.83526	PB
CD8T HLADR+Ki67+	CREB	Control	C1	U	2.44169	PB
CD8T HLADR+Ki67+	CREB	Control	C1	R	0.0802387	PB
CD8T HLADR+Ki67+	PLCg2	Control	C1	P	0.0816709	PB
CD8T HLADR+Ki67+	PLCg2	Control	C1	U	0.443978	PB
CD8T HLADR+Ki67+	PLCg2	Control	C1	R	0.0328284	PB
CD8T HLADR+Ki67+	STAT1	Control	C1	P	-0.0301147	PB
CD8T HLADR+Ki67+	STAT1	Control	C1	U	0.285992	PB
CD8T HLADR+Ki67+	STAT1	Control	C1	R	0.000430052	PB
CD8T HLADR+Ki67+	STAT5	Control	C1	P	-0.0483523	PB
CD8T HLADR+Ki67+	STAT5	Control	C1	U	0.56882	PB
CD8T HLADR+Ki67+	STAT5	Control	C1	R	0.0468554	PB
CD8T HLADR+Ki67+	S6	Control	C1	P	1.02601	PB
CD8T HLADR+Ki67+	S6	Control	C1	U	2.59175	PB
CD8T HLADR+Ki67+	S6	Control	C1	R	0.118099	PB
CD8T HLADR+Ki67+	Erk1_2	Control	C1	P	1.90608	PB
CD8T HLADR+Ki67+	Erk1_2	Control	C1	U	1.34394	PB
CD8T HLADR+Ki67+	Erk1_2	Control	C1	R	0.0593104	PB
CD8T HLADR+Ki67+	P38	Control	C1	P	0.320096	PB
CD8T HLADR+Ki67+	P38	Control	C1	U	0.640564	PB
CD8T HLADR+Ki67+	P38	Control	C1	R	0.0167137	PB
CD8T HLADR+Ki67+	Zap70_Syk	Control	C1	P	-0.0130715	PB
CD8T HLADR+Ki67+	Zap70_Syk	Control	C1	U	0.226068	PB
CD8T HLADR+Ki67+	Zap70_Syk	Control	C1	R	-0.00104067	PB
CD8T HLADR+Ki67+	TBK1	Control	C1	P	0.0627594	PB
CD8T HLADR+Ki67+	TBK1	Control	C1	U	0.977106	PB
CD8T HLADR+Ki67+	TBK1	Control	C1	R	0.0441216	PB
CD8T HLADR+Ki67+	IkBa	Control	C1	P	-0.0840231	PB
CD8T HLADR+Ki67+	IkBa	Control	C1	U	0.361767	PB
CD8T HLADR+Ki67+	IkBa	Control	C1	R	0.0207302	PB
CD8T HLADR+Ki67+	STAT6	Control	C1	P	-0.0111846	PB
CD8T HLADR+Ki67+	STAT6	Control	C1	U	0.287163	PB
CD8T HLADR+Ki67+	STAT6	Control	C1	R	0.018423	PB
CD8T HLADR+Ki67+	STAT4	Control	C1	P	-0.0506005	PB
CD8T HLADR+Ki67+	STAT4	Control	C1	U	0.495665	PB
CD8T HLADR+Ki67+	STAT4	Control	C1	R	0.0396128	PB
CD8T HLADR+Ki67+	4EBP1	Control	C1	P	0.0788615	PB
CD8T HLADR+Ki67+	4EBP1	Control	C1	U	1.17695	PB
CD8T HLADR+Ki67+	4EBP1	Control	C1	R	0.115924	PB
Bcell	STAT3	Control	C6	P	0.0856581	PB
Bcell	STAT3	Control	C6	U	1.94667	PB
Bcell	STAT3	Control	C6	R	0.0219699	PB
Bcell	MAPKAPK2	Control	C6	P	0.66168	PB
Bcell	MAPKAPK2	Control	C6	U	1.35287	PB
Bcell	MAPKAPK2	Control	C6	R	0.0788911	PB
Bcell	CREB	Control	C6	P	1.02548	PB
Bcell	CREB	Control	C6	U	2.61582	PB
Bcell	CREB	Control	C6	R	0.0613307	PB
Bcell	PLCg2	Control	C6	P	0.237559	PB
Bcell	PLCg2	Control	C6	U	1.30074	PB
Bcell	PLCg2	Control	C6	R	0.0609988	PB
Bcell	STAT1	Control	C6	P	0.0158084	PB
Bcell	STAT1	Control	C6	U	0.409843	PB
Bcell	STAT1	Control	C6	R	0.0254366	PB
Bcell	STAT5	Control	C6	P	-0.0470194	PB
Bcell	STAT5	Control	C6	U	1.30035	PB
Bcell	STAT5	Control	C6	R	0.0562098	PB
Bcell	S6	Control	C6	P	0.339126	PB
Bcell	S6	Control	C6	U	2.45173	PB
Bcell	S6	Control	C6	R	0.0491657	PB
Bcell	Erk1_2	Control	C6	P	1.63303	PB
Bcell	Erk1_2	Control	C6	U	2.25728	PB
Bcell	Erk1_2	Control	C6	R	0.0416498	PB
Bcell	P38	Control	C6	P	0.460027	PB
Bcell	P38	Control	C6	U	1.7775	PB
Bcell	P38	Control	C6	R	0.0798933	PB
Bcell	Zap70_Syk	Control	C6	P	-0.159586	PB
Bcell	Zap70_Syk	Control	C6	U	0.674563	PB
Bcell	Zap70_Syk	Control	C6	R	0.0529073	PB
Bcell	TBK1	Control	C6	P	0.313993	PB
Bcell	TBK1	Control	C6	U	1.69654	PB
Bcell	TBK1	Control	C6	R	0.0861206	PB
Bcell	IkBa	Control	C6	P	-0.086923	PB
Bcell	IkBa	Control	C6	U	0.382476	PB
Bcell	IkBa	Control	C6	R	0.020412	PB
Bcell	STAT6	Control	C6	P	-0.0840096	PB
Bcell	STAT6	Control	C6	U	0.817466	PB
Bcell	STAT6	Control	C6	R	0.0491867	PB
Bcell	STAT4	Control	C6	P	-0.105139	PB
Bcell	STAT4	Control	C6	U	1.42183	PB
Bcell	STAT4	Control	C6	R	0.0438215	PB
Bcell	4EBP1	Control	C6	P	-0.0507348	PB
Bcell	4EBP1	Control	C6	U	2.72347	PB
Bcell	4EBP1	Control	C6	R	0.0149561	PB
Bcell IgM+	STAT3	Control	C6	P	0.0851521	PB
Bcell IgM+	STAT3	Control	C6	U	1.94416	PB
Bcell IgM+	STAT3	Control	C6	R	0.0204708	PB
Bcell IgM+	MAPKAPK2	Control	C6	P	0.660293	PB
Bcell IgM+	MAPKAPK2	Control	C6	U	1.35175	PB
Bcell IgM+	MAPKAPK2	Control	C6	R	0.0800728	PB
Bcell IgM+	CREB	Control	C6	P	1.02639	PB
Bcell IgM+	CREB	Control	C6	U	2.61085	PB
Bcell IgM+	CREB	Control	C6	R	0.062259	PB
Bcell IgM+	PLCg2	Control	C6	P	0.236686	PB
Bcell IgM+	PLCg2	Control	C6	U	1.30148	PB
Bcell IgM+	PLCg2	Control	C6	R	0.0609054	PB
Bcell IgM+	STAT1	Control	C6	P	0.0185692	PB
Bcell IgM+	STAT1	Control	C6	U	0.397111	PB
Bcell IgM+	STAT1	Control	C6	R	0.0282853	PB
Bcell IgM+	STAT5	Control	C6	P	-0.0469957	PB
Bcell IgM+	STAT5	Control	C6	U	1.29594	PB
Bcell IgM+	STAT5	Control	C6	R	0.0560229	PB
Bcell IgM+	S6	Control	C6	P	0.338621	PB
Bcell IgM+	S6	Control	C6	U	2.445	PB
Bcell IgM+	S6	Control	C6	R	0.0477343	PB
Bcell IgM+	Erk1_2	Control	C6	P	1.63274	PB
Bcell IgM+	Erk1_2	Control	C6	U	2.25138	PB
Bcell IgM+	Erk1_2	Control	C6	R	0.0424753	PB
Bcell IgM+	P38	Control	C6	P	0.455985	PB
Bcell IgM+	P38	Control	C6	U	1.77938	PB
Bcell IgM+	P38	Control	C6	R	0.079313	PB
Bcell IgM+	Zap70_Syk	Control	C6	P	-0.160484	PB
Bcell IgM+	Zap70_Syk	Control	C6	U	0.676905	PB
Bcell IgM+	Zap70_Syk	Control	C6	R	0.0540787	PB
Bcell IgM+	TBK1	Control	C6	P	0.316695	PB
Bcell IgM+	TBK1	Control	C6	U	1.69269	PB
Bcell IgM+	TBK1	Control	C6	R	0.0857138	PB
Bcell IgM+	IkBa	Control	C6	P	-0.0856226	PB
Bcell IgM+	IkBa	Control	C6	U	0.379111	PB
Bcell IgM+	IkBa	Control	C6	R	0.0195732	PB
Bcell IgM+	STAT6	Control	C6	P	-0.0827613	PB
Bcell IgM+	STAT6	Control	C6	U	0.812046	PB
Bcell IgM+	STAT6	Control	C6	R	0.0514072	PB
Bcell IgM+	STAT4	Control	C6	P	-0.103574	PB
Bcell IgM+	STAT4	Control	C6	U	1.40867	PB
Bcell IgM+	STAT4	Control	C6	R	0.0454154	PB
Bcell IgM+	4EBP1	Control	C6	P	-0.0472766	PB
Bcell IgM+	4EBP1	Control	C6	U	2.72584	PB
Bcell IgM+	4EBP1	Control	C6	R	0.0155886	PB
mDC	STAT3	Control	C6	P	0.0876911	PB
mDC	STAT3	Control	C6	U	2.05824	PB
mDC	STAT3	Control	C6	R	0.000177975	PB
mDC	MAPKAPK2	Control	C6	P	0.103606	PB
mDC	MAPKAPK2	Control	C6	U	1.53514	PB
mDC	MAPKAPK2	Control	C6	R	0.0978063	PB
mDC	CREB	Control	C6	P	0.744507	PB
mDC	CREB	Control	C6	U	3.12007	PB
mDC	CREB	Control	C6	R	0.0470598	PB
mDC	PLCg2	Control	C6	P	0.041649	PB
mDC	PLCg2	Control	C6	U	1.04708	PB
mDC	PLCg2	Control	C6	R	0.0404461	PB
mDC	STAT1	Control	C6	P	-0.105959	PB
mDC	STAT1	Control	C6	U	1.00958	PB
mDC	STAT1	Control	C6	R	0.0661939	PB
mDC	STAT5	Control	C6	P	-0.0178551	PB
mDC	STAT5	Control	C6	U	1.46805	PB
mDC	STAT5	Control	C6	R	0.0341347	PB
mDC	S6	Control	C6	P	0.12707	PB
mDC	S6	Control	C6	U	2.75445	PB
mDC	S6	Control	C6	R	0.0228397	PB
mDC	Erk1_2	Control	C6	P	0.204824	PB
mDC	Erk1_2	Control	C6	U	2.28836	PB
mDC	Erk1_2	Control	C6	R	0.0188474	PB
mDC	P38	Control	C6	P	0.201675	PB
mDC	P38	Control	C6	U	1.83795	PB
mDC	P38	Control	C6	R	0.102798	PB
mDC	Zap70_Syk	Control	C6	P	-0.134088	PB
mDC	Zap70_Syk	Control	C6	U	0.511852	PB
mDC	Zap70_Syk	Control	C6	R	0.0128511	PB
mDC	TBK1	Control	C6	P	-0.0538376	PB
mDC	TBK1	Control	C6	U	1.9067	PB
mDC	TBK1	Control	C6	R	0.0383153	PB
mDC	IkBa	Control	C6	P	-0.0744483	PB
mDC	IkBa	Control	C6	U	0.555095	PB
mDC	IkBa	Control	C6	R	-0.0105105	PB
mDC	STAT6	Control	C6	P	-0.168304	PB
mDC	STAT6	Control	C6	U	1.5431	PB
mDC	STAT6	Control	C6	R	0.0148431	PB
mDC	STAT4	Control	C6	P	-0.0874441	PB
mDC	STAT4	Control	C6	U	1.72526	PB
mDC	STAT4	Control	C6	R	-0.0394535	PB
mDC	4EBP1	Control	C6	P	-0.0211502	PB
mDC	4EBP1	Control	C6	U	1.8583	PB
mDC	4EBP1	Control	C6	R	-0.0118732	PB
pDC	STAT3	Control	C6	P	0.0634934	PB
pDC	STAT3	Control	C6	U	2.51421	PB
pDC	STAT3	Control	C6	R	0.114878	PB
pDC	MAPKAPK2	Control	C6	P	0.483	PB
pDC	MAPKAPK2	Control	C6	U	2.0242	PB
pDC	MAPKAPK2	Control	C6	R	0.810284	PB
pDC	CREB	Control	C6	P	0.889213	PB
pDC	CREB	Control	C6	U	3.49248	PB
pDC	CREB	Control	C6	R	0.343897	PB
pDC	PLCg2	Control	C6	P	0.236231	PB
pDC	PLCg2	Control	C6	U	2.10166	PB
pDC	PLCg2	Control	C6	R	0.269539	PB
pDC	STAT1	Control	C6	P	-0.128423	PB
pDC	STAT1	Control	C6	U	0.926945	PB
pDC	STAT1	Control	C6	R	0.0642063	PB
pDC	STAT5	Control	C6	P	-0.0416057	PB
pDC	STAT5	Control	C6	U	1.93089	PB
pDC	STAT5	Control	C6	R	0.133489	PB
pDC	S6	Control	C6	P	0.345947	PB
pDC	S6	Control	C6	U	3.52282	PB
pDC	S6	Control	C6	R	0.189726	PB
pDC	Erk1_2	Control	C6	P	0.730303	PB
pDC	Erk1_2	Control	C6	U	2.67025	PB
pDC	Erk1_2	Control	C6	R	0.246454	PB
pDC	P38	Control	C6	P	0.377708	PB
pDC	P38	Control	C6	U	1.91053	PB
pDC	P38	Control	C6	R	1.13992	PB
pDC	Zap70_Syk	Control	C6	P	-0.153819	PB
pDC	Zap70_Syk	Control	C6	U	0.626274	PB
pDC	Zap70_Syk	Control	C6	R	0.0791287	PB
pDC	TBK1	Control	C6	P	0.285074	PB
pDC	TBK1	Control	C6	U	1.7972	PB
pDC	TBK1	Control	C6	R	0.255589	PB
pDC	IkBa	Control	C6	P	0.0186668	PB
pDC	IkBa	Control	C6	U	1.17564	PB
pDC	IkBa	Control	C6	R	-0.432675	PB
pDC	STAT6	Control	C6	P	-0.260669	PB
pDC	STAT6	Control	C6	U	1.6178	PB
pDC	STAT6	Control	C6	R	0.0198333	PB
pDC	STAT4	Control	C6	P	-0.143172	PB
pDC	STAT4	Control	C6	U	2.65811	PB
pDC	STAT4	Control	C6	R	0.00289057	PB
pDC	4EBP1	Control	C6	P	0.0122556	PB
pDC	4EBP1	Control	C6	U	3.4476	PB
pDC	4EBP1	Control	C6	R	0.0353148	PB
cMC	STAT3	Control	C6	P	0.0482134	PB
cMC	STAT3	Control	C6	U	2.96009	PB
cMC	STAT3	Control	C6	R	0.0313612	PB
cMC	MAPKAPK2	Control	C6	P	0.870127	PB
cMC	MAPKAPK2	Control	C6	U	2.13889	PB
cMC	MAPKAPK2	Control	C6	R	0.193605	PB
cMC	CREB	Control	C6	P	0.927516	PB
cMC	CREB	Control	C6	U	3.57017	PB
cMC	CREB	Control	C6	R	0.0700547	PB
cMC	PLCg2	Control	C6	P	0.208409	PB
cMC	PLCg2	Control	C6	U	1.65352	PB
cMC	PLCg2	Control	C6	R	0.129825	PB
cMC	STAT1	Control	C6	P	-0.311663	PB
cMC	STAT1	Control	C6	U	1.99197	PB
cMC	STAT1	Control	C6	R	0.117712	PB
cMC	STAT5	Control	C6	P	-0.233517	PB
cMC	STAT5	Control	C6	U	1.69916	PB
cMC	STAT5	Control	C6	R	0.0836918	PB
cMC	S6	Control	C6	P	0.32357	PB
cMC	S6	Control	C6	U	3.40604	PB
cMC	S6	Control	C6	R	0.0713249	PB
cMC	Erk1_2	Control	C6	P	1.48808	PB
cMC	Erk1_2	Control	C6	U	2.85786	PB
cMC	Erk1_2	Control	C6	R	0.0834247	PB
cMC	P38	Control	C6	P	0.847017	PB
cMC	P38	Control	C6	U	2.73543	PB
cMC	P38	Control	C6	R	0.231351	PB
cMC	Zap70_Syk	Control	C6	P	-0.146014	PB
cMC	Zap70_Syk	Control	C6	U	0.635642	PB
cMC	Zap70_Syk	Control	C6	R	0.0388481	PB
cMC	TBK1	Control	C6	P	0.151965	PB
cMC	TBK1	Control	C6	U	2.11305	PB
cMC	TBK1	Control	C6	R	0.140488	PB
cMC	IkBa	Control	C6	P	-0.072843	PB
cMC	IkBa	Control	C6	U	0.515776	PB
cMC	IkBa	Control	C6	R	0.0140013	PB
cMC	STAT6	Control	C6	P	-0.168392	PB
cMC	STAT6	Control	C6	U	1.10625	PB
cMC	STAT6	Control	C6	R	0.0410066	PB
cMC	STAT4	Control	C6	P	-0.264595	PB
cMC	STAT4	Control	C6	U	2.44527	PB
cMC	STAT4	Control	C6	R	0.0360819	PB
cMC	4EBP1	Control	C6	P	-0.411713	PB
cMC	4EBP1	Control	C6	U	3.68381	PB
cMC	4EBP1	Control	C6	R	-0.0117996	PB
intMC	STAT3	Control	C6	P	-0.0923985	PB
intMC	STAT3	Control	C6	U	2.3025	PB
intMC	STAT3	Control	C6	R	-0.0100786	PB
intMC	MAPKAPK2	Control	C6	P	-0.529558	PB
intMC	MAPKAPK2	Control	C6	U	1.47772	PB
intMC	MAPKAPK2	Control	C6	R	0.0803767	PB
intMC	CREB	Control	C6	P	-0.774031	PB
intMC	CREB	Control	C6	U	2.96818	PB
intMC	CREB	Control	C6	R	-0.0773327	PB
intMC	PLCg2	Control	C6	P	-0.556116	PB
intMC	PLCg2	Control	C6	U	1.11685	PB
intMC	PLCg2	Control	C6	R	0.0858056	PB
intMC	STAT1	Control	C6	P	-0.689833	PB
intMC	STAT1	Control	C6	U	1.38379	PB
intMC	STAT1	Control	C6	R	0.0993672	PB
intMC	STAT5	Control	C6	P	-0.376222	PB
intMC	STAT5	Control	C6	U	1.94952	PB
intMC	STAT5	Control	C6	R	-0.0281686	PB
intMC	S6	Control	C6	P	-0.244862	PB
intMC	S6	Control	C6	U	2.8875	PB
intMC	S6	Control	C6	R	-0.00370352	PB
intMC	Erk1_2	Control	C6	P	-0.263197	PB
intMC	Erk1_2	Control	C6	U	2.67906	PB
intMC	Erk1_2	Control	C6	R	-0.00293804	PB
intMC	P38	Control	C6	P	-0.670601	PB
intMC	P38	Control	C6	U	1.84904	PB
intMC	P38	Control	C6	R	0.0461724	PB
intMC	Zap70_Syk	Control	C6	P	-0.293833	PB
intMC	Zap70_Syk	Control	C6	U	0.670314	PB
intMC	Zap70_Syk	Control	C6	R	0.0809582	PB
intMC	TBK1	Control	C6	P	-0.29892	PB
intMC	TBK1	Control	C6	U	2.16526	PB
intMC	TBK1	Control	C6	R	0.042109	PB
intMC	IkBa	Control	C6	P	-0.215276	PB
intMC	IkBa	Control	C6	U	0.721773	PB
intMC	IkBa	Control	C6	R	-0.0670075	PB
intMC	STAT6	Control	C6	P	-0.408267	PB
intMC	STAT6	Control	C6	U	1.75603	PB
intMC	STAT6	Control	C6	R	-0.103942	PB
intMC	STAT4	Control	C6	P	-0.937541	PB
intMC	STAT4	Control	C6	U	2.62617	PB
intMC	STAT4	Control	C6	R	-0.160932	PB
intMC	4EBP1	Control	C6	P	-0.490516	PB
intMC	4EBP1	Control	C6	U	2.64301	PB
intMC	4EBP1	Control	C6	R	-0.0832593	PB
ncMC	STAT3	Control	C6	P	0.0308306	PB
ncMC	STAT3	Control	C6	U	2.08085	PB
ncMC	STAT3	Control	C6	R	0.0291788	PB
ncMC	MAPKAPK2	Control	C6	P	-0.197587	PB
ncMC	MAPKAPK2	Control	C6	U	1.18733	PB
ncMC	MAPKAPK2	Control	C6	R	0.117569	PB
ncMC	CREB	Control	C6	P	-0.346122	PB
ncMC	CREB	Control	C6	U	2.45308	PB
ncMC	CREB	Control	C6	R	0.0997074	PB
ncMC	PLCg2	Control	C6	P	-0.298377	PB
ncMC	PLCg2	Control	C6	U	0.838195	PB
ncMC	PLCg2	Control	C6	R	0.0216191	PB
ncMC	STAT1	Control	C6	P	-0.243739	PB
ncMC	STAT1	Control	C6	U	1.04418	PB
ncMC	STAT1	Control	C6	R	0.165107	PB
ncMC	STAT5	Control	C6	P	-0.0999009	PB
ncMC	STAT5	Control	C6	U	1.76223	PB
ncMC	STAT5	Control	C6	R	0.095558	PB
ncMC	S6	Control	C6	P	0.0304907	PB
ncMC	S6	Control	C6	U	2.70163	PB
ncMC	S6	Control	C6	R	0.104939	PB
ncMC	Erk1_2	Control	C6	P	0.0685004	PB
ncMC	Erk1_2	Control	C6	U	2.45394	PB
ncMC	Erk1_2	Control	C6	R	0.0523393	PB
ncMC	P38	Control	C6	P	-0.227536	PB
ncMC	P38	Control	C6	U	1.37553	PB
ncMC	P38	Control	C6	R	0.142905	PB
ncMC	Zap70_Syk	Control	C6	P	-0.227311	PB
ncMC	Zap70_Syk	Control	C6	U	0.582248	PB
ncMC	Zap70_Syk	Control	C6	R	0.0390178	PB
ncMC	TBK1	Control	C6	P	-0.0850368	PB
ncMC	TBK1	Control	C6	U	1.91803	PB
ncMC	TBK1	Control	C6	R	0.105848	PB
ncMC	IkBa	Control	C6	P	-0.0767347	PB
ncMC	IkBa	Control	C6	U	0.624033	PB
ncMC	IkBa	Control	C6	R	-0.000144433	PB
ncMC	STAT6	Control	C6	P	-0.119209	PB
ncMC	STAT6	Control	C6	U	1.69613	PB
ncMC	STAT6	Control	C6	R	0.0503067	PB
ncMC	STAT4	Control	C6	P	-0.0814441	PB
ncMC	STAT4	Control	C6	U	2.82931	PB
ncMC	STAT4	Control	C6	R	0.0888305	PB
ncMC	4EBP1	Control	C6	P	-0.174953	PB
ncMC	4EBP1	Control	C6	U	2.01009	PB
ncMC	4EBP1	Control	C6	R	0.0115411	PB
NK CD56+CD16-	STAT3	Control	C6	P	0.0432964	PB
NK CD56+CD16-	STAT3	Control	C6	U	2.3431	PB
NK CD56+CD16-	STAT3	Control	C6	R	-0.051967	PB
NK CD56+CD16-	MAPKAPK2	Control	C6	P	0.160797	PB
NK CD56+CD16-	MAPKAPK2	Control	C6	U	1.17175	PB
NK CD56+CD16-	MAPKAPK2	Control	C6	R	-0.0493653	PB
NK CD56+CD16-	CREB	Control	C6	P	0.689827	PB
NK CD56+CD16-	CREB	Control	C6	U	2.6325	PB
NK CD56+CD16-	CREB	Control	C6	R	-0.123422	PB
NK CD56+CD16-	PLCg2	Control	C6	P	0.194269	PB
NK CD56+CD16-	PLCg2	Control	C6	U	0.802468	PB
NK CD56+CD16-	PLCg2	Control	C6	R	-0.000314441	PB
NK CD56+CD16-	STAT1	Control	C6	P	-0.0210381	PB
NK CD56+CD16-	STAT1	Control	C6	U	0.727714	PB
NK CD56+CD16-	STAT1	Control	C6	R	0.0440954	PB
NK CD56+CD16-	STAT5	Control	C6	P	-0.0580308	PB
NK CD56+CD16-	STAT5	Control	C6	U	1.34317	PB
NK CD56+CD16-	STAT5	Control	C6	R	0.0335158	PB
NK CD56+CD16-	S6	Control	C6	P	0.135128	PB
NK CD56+CD16-	S6	Control	C6	U	2.64647	PB
NK CD56+CD16-	S6	Control	C6	R	0.0710035	PB
NK CD56+CD16-	Erk1_2	Control	C6	P	0.54926	PB
NK CD56+CD16-	Erk1_2	Control	C6	U	2.48397	PB
NK CD56+CD16-	Erk1_2	Control	C6	R	0.0106244	PB
NK CD56+CD16-	P38	Control	C6	P	0.309902	PB
NK CD56+CD16-	P38	Control	C6	U	1.36165	PB
NK CD56+CD16-	P38	Control	C6	R	0.0345294	PB
NK CD56+CD16-	Zap70_Syk	Control	C6	P	-0.0588922	PB
NK CD56+CD16-	Zap70_Syk	Control	C6	U	0.424296	PB
NK CD56+CD16-	Zap70_Syk	Control	C6	R	-0.0409509	PB
NK CD56+CD16-	TBK1	Control	C6	P	0.0782102	PB
NK CD56+CD16-	TBK1	Control	C6	U	1.69426	PB
NK CD56+CD16-	TBK1	Control	C6	R	0.0153388	PB
NK CD56+CD16-	IkBa	Control	C6	P	-0.00616667	PB
NK CD56+CD16-	IkBa	Control	C6	U	0.564795	PB
NK CD56+CD16-	IkBa	Control	C6	R	0.0244991	PB
NK CD56+CD16-	STAT6	Control	C6	P	-0.0775741	PB
NK CD56+CD16-	STAT6	Control	C6	U	1.20963	PB
NK CD56+CD16-	STAT6	Control	C6	R	0.0518478	PB
NK CD56+CD16-	STAT4	Control	C6	P	-0.0742533	PB
NK CD56+CD16-	STAT4	Control	C6	U	1.73797	PB
NK CD56+CD16-	STAT4	Control	C6	R	0.112146	PB
NK CD56+CD16-	4EBP1	Control	C6	P	-0.0571123	PB
NK CD56+CD16-	4EBP1	Control	C6	U	2.19632	PB
NK CD56+CD16-	4EBP1	Control	C6	R	0.0195837	PB
NK CD56loCD16+	STAT3	Control	C6	P	0.0687574	PB
NK CD56loCD16+	STAT3	Control	C6	U	1.96369	PB
NK CD56loCD16+	STAT3	Control	C6	R	0.0102184	PB
NK CD56loCD16+	MAPKAPK2	Control	C6	P	-0.00185041	PB
NK CD56loCD16+	MAPKAPK2	Control	C6	U	1.1152	PB
NK CD56loCD16+	MAPKAPK2	Control	C6	R	0.0194167	PB
NK CD56loCD16+	CREB	Control	C6	P	-0.0359127	PB
NK CD56loCD16+	CREB	Control	C6	U	2.29786	PB
NK CD56loCD16+	CREB	Control	C6	R	0.0338596	PB
NK CD56loCD16+	PLCg2	Control	C6	P	-0.160011	PB
NK CD56loCD16+	PLCg2	Control	C6	U	0.79027	PB
NK CD56loCD16+	PLCg2	Control	C6	R	-0.0682474	PB
NK CD56loCD16+	STAT1	Control	C6	P	-0.0125801	PB
NK CD56loCD16+	STAT1	Control	C6	U	0.788179	PB
NK CD56loCD16+	STAT1	Control	C6	R	0.0360595	PB
NK CD56loCD16+	STAT5	Control	C6	P	-0.114552	PB
NK CD56loCD16+	STAT5	Control	C6	U	1.42774	PB
NK CD56loCD16+	STAT5	Control	C6	R	0.0701937	PB
NK CD56loCD16+	S6	Control	C6	P	0.118856	PB
NK CD56loCD16+	S6	Control	C6	U	2.36419	PB
NK CD56loCD16+	S6	Control	C6	R	0.0533586	PB
NK CD56loCD16+	Erk1_2	Control	C6	P	0.253294	PB
NK CD56loCD16+	Erk1_2	Control	C6	U	2.27394	PB
NK CD56loCD16+	Erk1_2	Control	C6	R	0.0639292	PB
NK CD56loCD16+	P38	Control	C6	P	-0.00280043	PB
NK CD56loCD16+	P38	Control	C6	U	1.23068	PB
NK CD56loCD16+	P38	Control	C6	R	0.039765	PB
NK CD56loCD16+	Zap70_Syk	Control	C6	P	-0.10002	PB
NK CD56loCD16+	Zap70_Syk	Control	C6	U	0.45887	PB
NK CD56loCD16+	Zap70_Syk	Control	C6	R	0.0089182	PB
NK CD56loCD16+	TBK1	Control	C6	P	-0.107698	PB
NK CD56loCD16+	TBK1	Control	C6	U	1.60558	PB
NK CD56loCD16+	TBK1	Control	C6	R	0.0628214	PB
NK CD56loCD16+	IkBa	Control	C6	P	-0.049583	PB
NK CD56loCD16+	IkBa	Control	C6	U	0.485509	PB
NK CD56loCD16+	IkBa	Control	C6	R	0.0336296	PB
NK CD56loCD16+	STAT6	Control	C6	P	0.0216448	PB
NK CD56loCD16+	STAT6	Control	C6	U	0.982079	PB
NK CD56loCD16+	STAT6	Control	C6	R	0.0525008	PB
NK CD56loCD16+	STAT4	Control	C6	P	-0.140723	PB
NK CD56loCD16+	STAT4	Control	C6	U	1.86566	PB
NK CD56loCD16+	STAT4	Control	C6	R	0.0535634	PB
NK CD56loCD16+	4EBP1	Control	C6	P	-0.162008	PB
NK CD56loCD16+	4EBP1	Control	C6	U	2.08773	PB
NK CD56loCD16+	4EBP1	Control	C6	R	-0.026988	PB
CD4T	STAT3	Control	C6	P	0.0982886	PB
CD4T	STAT3	Control	C6	U	1.89707	PB
CD4T	STAT3	Control	C6	R	0.00670616	PB
CD4T	MAPKAPK2	Control	C6	P	0.806102	PB
CD4T	MAPKAPK2	Control	C6	U	1.10958	PB
CD4T	MAPKAPK2	Control	C6	R	0.0464884	PB
CD4T	CREB	Control	C6	P	0.750787	PB
CD4T	CREB	Control	C6	U	2.85645	PB
CD4T	CREB	Control	C6	R	0.0562643	PB
CD4T	PLCg2	Control	C6	P	0.152385	PB
CD4T	PLCg2	Control	C6	U	0.738606	PB
CD4T	PLCg2	Control	C6	R	0.0621216	PB
CD4T	STAT1	Control	C6	P	-0.00375398	PB
CD4T	STAT1	Control	C6	U	0.79973	PB
CD4T	STAT1	Control	C6	R	0.0398342	PB
CD4T	STAT5	Control	C6	P	-0.0452594	PB
CD4T	STAT5	Control	C6	U	2.07692	PB
CD4T	STAT5	Control	C6	R	0.0158126	PB
CD4T	S6	Control	C6	P	0.554294	PB
CD4T	S6	Control	C6	U	2.38418	PB
CD4T	S6	Control	C6	R	0.0449372	PB
CD4T	Erk1_2	Control	C6	P	1.67378	PB
CD4T	Erk1_2	Control	C6	U	2.1055	PB
CD4T	Erk1_2	Control	C6	R	0.0501236	PB
CD4T	P38	Control	C6	P	0.957713	PB
CD4T	P38	Control	C6	U	1.22626	PB
CD4T	P38	Control	C6	R	0.0474369	PB
CD4T	Zap70_Syk	Control	C6	P	-0.00756046	PB
CD4T	Zap70_Syk	Control	C6	U	0.368328	PB
CD4T	Zap70_Syk	Control	C6	R	0.00993618	PB
CD4T	TBK1	Control	C6	P	0.249415	PB
CD4T	TBK1	Control	C6	U	1.04933	PB
CD4T	TBK1	Control	C6	R	0.0298488	PB
CD4T	IkBa	Control	C6	P	-0.209013	PB
CD4T	IkBa	Control	C6	U	0.663168	PB
CD4T	IkBa	Control	C6	R	0.0141487	PB
CD4T	STAT6	Control	C6	P	-0.0163248	PB
CD4T	STAT6	Control	C6	U	0.621379	PB
CD4T	STAT6	Control	C6	R	0.0107859	PB
CD4T	STAT4	Control	C6	P	-0.0291293	PB
CD4T	STAT4	Control	C6	U	0.984469	PB
CD4T	STAT4	Control	C6	R	0.0218271	PB
CD4T	4EBP1	Control	C6	P	-0.0409531	PB
CD4T	4EBP1	Control	C6	U	1.827	PB
CD4T	4EBP1	Control	C6	R	0.00586109	PB
CD4T HLADR+Ki67+	STAT3	Control	C6	P	-0.0551921	PB
CD4T HLADR+Ki67+	STAT3	Control	C6	U	2.66907	PB
CD4T HLADR+Ki67+	STAT3	Control	C6	R	-0.118066	PB
CD4T HLADR+Ki67+	MAPKAPK2	Control	C6	P	0.612813	PB
CD4T HLADR+Ki67+	MAPKAPK2	Control	C6	U	1.55212	PB
CD4T HLADR+Ki67+	MAPKAPK2	Control	C6	R	-0.0525269	PB
CD4T HLADR+Ki67+	CREB	Control	C6	P	0.721594	PB
CD4T HLADR+Ki67+	CREB	Control	C6	U	3.16149	PB
CD4T HLADR+Ki67+	CREB	Control	C6	R	0.0911635	PB
CD4T HLADR+Ki67+	PLCg2	Control	C6	P	0.219581	PB
CD4T HLADR+Ki67+	PLCg2	Control	C6	U	1.10774	PB
CD4T HLADR+Ki67+	PLCg2	Control	C6	R	0.136445	PB
CD4T HLADR+Ki67+	STAT1	Control	C6	P	-0.0901293	PB
CD4T HLADR+Ki67+	STAT1	Control	C6	U	1.45702	PB
CD4T HLADR+Ki67+	STAT1	Control	C6	R	-0.0235094	PB
CD4T HLADR+Ki67+	STAT5	Control	C6	P	0.0204112	PB
CD4T HLADR+Ki67+	STAT5	Control	C6	U	1.7594	PB
CD4T HLADR+Ki67+	STAT5	Control	C6	R	0.0240478	PB
CD4T HLADR+Ki67+	S6	Control	C6	P	0.394488	PB
CD4T HLADR+Ki67+	S6	Control	C6	U	3.04899	PB
CD4T HLADR+Ki67+	S6	Control	C6	R	0.0247533	PB
CD4T HLADR+Ki67+	Erk1_2	Control	C6	P	1.24341	PB
CD4T HLADR+Ki67+	Erk1_2	Control	C6	U	2.74102	PB
CD4T HLADR+Ki67+	Erk1_2	Control	C6	R	-0.0123129	PB
CD4T HLADR+Ki67+	P38	Control	C6	P	0.672205	PB
CD4T HLADR+Ki67+	P38	Control	C6	U	1.74688	PB
CD4T HLADR+Ki67+	P38	Control	C6	R	0.0469404	PB
CD4T HLADR+Ki67+	Zap70_Syk	Control	C6	P	0.0493445	PB
CD4T HLADR+Ki67+	Zap70_Syk	Control	C6	U	0.549529	PB
CD4T HLADR+Ki67+	Zap70_Syk	Control	C6	R	-0.0129321	PB
CD4T HLADR+Ki67+	TBK1	Control	C6	P	0.236541	PB
CD4T HLADR+Ki67+	TBK1	Control	C6	U	1.74931	PB
CD4T HLADR+Ki67+	TBK1	Control	C6	R	0.0329048	PB
CD4T HLADR+Ki67+	IkBa	Control	C6	P	-0.0869916	PB
CD4T HLADR+Ki67+	IkBa	Control	C6	U	0.780812	PB
CD4T HLADR+Ki67+	IkBa	Control	C6	R	-0.0973119	PB
CD4T HLADR+Ki67+	STAT6	Control	C6	P	-0.00132526	PB
CD4T HLADR+Ki67+	STAT6	Control	C6	U	1.08168	PB
CD4T HLADR+Ki67+	STAT6	Control	C6	R	-0.000394274	PB
CD4T HLADR+Ki67+	STAT4	Control	C6	P	0.172223	PB
CD4T HLADR+Ki67+	STAT4	Control	C6	U	2.82659	PB
CD4T HLADR+Ki67+	STAT4	Control	C6	R	0.182111	PB
CD4T HLADR+Ki67+	4EBP1	Control	C6	P	-0.0437258	PB
CD4T HLADR+Ki67+	4EBP1	Control	C6	U	2.64467	PB
CD4T HLADR+Ki67+	4EBP1	Control	C6	R	-0.00543907	PB
CD8T	STAT3	Control	C6	P	0.0734714	PB
CD8T	STAT3	Control	C6	U	1.84816	PB
CD8T	STAT3	Control	C6	R	0.00991101	PB
CD8T	MAPKAPK2	Control	C6	P	0.496396	PB
CD8T	MAPKAPK2	Control	C6	U	1.01361	PB
CD8T	MAPKAPK2	Control	C6	R	0.0441325	PB
CD8T	CREB	Control	C6	P	0.63721	PB
CD8T	CREB	Control	C6	U	2.61978	PB
CD8T	CREB	Control	C6	R	0.0579704	PB
CD8T	PLCg2	Control	C6	P	0.0837831	PB
CD8T	PLCg2	Control	C6	U	0.644572	PB
CD8T	PLCg2	Control	C6	R	0.0521132	PB
CD8T	STAT1	Control	C6	P	-0.0240207	PB
CD8T	STAT1	Control	C6	U	0.768294	PB
CD8T	STAT1	Control	C6	R	0.0477859	PB
CD8T	STAT5	Control	C6	P	-0.0324607	PB
CD8T	STAT5	Control	C6	U	1.28422	PB
CD8T	STAT5	Control	C6	R	0.0539348	PB
CD8T	S6	Control	C6	P	0.403567	PB
CD8T	S6	Control	C6	U	2.31531	PB
CD8T	S6	Control	C6	R	0.0586807	PB
CD8T	Erk1_2	Control	C6	P	1.62673	PB
CD8T	Erk1_2	Control	C6	U	2.08337	PB
CD8T	Erk1_2	Control	C6	R	0.057758	PB
CD8T	P38	Control	C6	P	0.410342	PB
CD8T	P38	Control	C6	U	1.13888	PB
CD8T	P38	Control	C6	R	0.0578548	PB
CD8T	Zap70_Syk	Control	C6	P	-0.0176104	PB
CD8T	Zap70_Syk	Control	C6	U	0.341783	PB
CD8T	Zap70_Syk	Control	C6	R	0.0131741	PB
CD8T	TBK1	Control	C6	P	0.106404	PB
CD8T	TBK1	Control	C6	U	1.15178	PB
CD8T	TBK1	Control	C6	R	0.0530347	PB
CD8T	IkBa	Control	C6	P	-0.0782872	PB
CD8T	IkBa	Control	C6	U	0.527213	PB
CD8T	IkBa	Control	C6	R	0.0209047	PB
CD8T	STAT6	Control	C6	P	0.00344031	PB
CD8T	STAT6	Control	C6	U	0.650527	PB
CD8T	STAT6	Control	C6	R	0.0303626	PB
CD8T	STAT4	Control	C6	P	-0.0229705	PB
CD8T	STAT4	Control	C6	U	1.45437	PB
CD8T	STAT4	Control	C6	R	0.0440562	PB
CD8T	4EBP1	Control	C6	P	-0.0185251	PB
CD8T	4EBP1	Control	C6	U	1.67969	PB
CD8T	4EBP1	Control	C6	R	0.0316872	PB
CD8T HLADR+Ki67+	STAT3	Control	C6	P	0.115032	PB
CD8T HLADR+Ki67+	STAT3	Control	C6	U	2.03715	PB
CD8T HLADR+Ki67+	STAT3	Control	C6	R	0.0240169	PB
CD8T HLADR+Ki67+	MAPKAPK2	Control	C6	P	0.105466	PB
CD8T HLADR+Ki67+	MAPKAPK2	Control	C6	U	1.0075	PB
CD8T HLADR+Ki67+	MAPKAPK2	Control	C6	R	0.0280249	PB
CD8T HLADR+Ki67+	CREB	Control	C6	P	0.0154345	PB
CD8T HLADR+Ki67+	CREB	Control	C6	U	2.61746	PB
CD8T HLADR+Ki67+	CREB	Control	C6	R	0.0676855	PB
CD8T HLADR+Ki67+	PLCg2	Control	C6	P	0.0782007	PB
CD8T HLADR+Ki67+	PLCg2	Control	C6	U	0.578218	PB
CD8T HLADR+Ki67+	PLCg2	Control	C6	R	0.0549358	PB
CD8T HLADR+Ki67+	STAT1	Control	C6	P	-0.0274003	PB
CD8T HLADR+Ki67+	STAT1	Control	C6	U	0.930935	PB
CD8T HLADR+Ki67+	STAT1	Control	C6	R	0.101846	PB
CD8T HLADR+Ki67+	STAT5	Control	C6	P	0.0169252	PB
CD8T HLADR+Ki67+	STAT5	Control	C6	U	1.31764	PB
CD8T HLADR+Ki67+	STAT5	Control	C6	R	0.05877	PB
CD8T HLADR+Ki67+	S6	Control	C6	P	0.286494	PB
CD8T HLADR+Ki67+	S6	Control	C6	U	2.63955	PB
CD8T HLADR+Ki67+	S6	Control	C6	R	0.0253711	PB
CD8T HLADR+Ki67+	Erk1_2	Control	C6	P	0.478309	PB
CD8T HLADR+Ki67+	Erk1_2	Control	C6	U	2.25478	PB
CD8T HLADR+Ki67+	Erk1_2	Control	C6	R	0.069177	PB
CD8T HLADR+Ki67+	P38	Control	C6	P	0.141088	PB
CD8T HLADR+Ki67+	P38	Control	C6	U	1.33632	PB
CD8T HLADR+Ki67+	P38	Control	C6	R	0.0324459	PB
CD8T HLADR+Ki67+	Zap70_Syk	Control	C6	P	-0.0102479	PB
CD8T HLADR+Ki67+	Zap70_Syk	Control	C6	U	0.362214	PB
CD8T HLADR+Ki67+	Zap70_Syk	Control	C6	R	-0.00382203	PB
CD8T HLADR+Ki67+	TBK1	Control	C6	P	0.049645	PB
CD8T HLADR+Ki67+	TBK1	Control	C6	U	1.2612	PB
CD8T HLADR+Ki67+	TBK1	Control	C6	R	0.0567807	PB
CD8T HLADR+Ki67+	IkBa	Control	C6	P	-0.0459117	PB
CD8T HLADR+Ki67+	IkBa	Control	C6	U	0.558971	PB
CD8T HLADR+Ki67+	IkBa	Control	C6	R	0.0129524	PB
CD8T HLADR+Ki67+	STAT6	Control	C6	P	0.0562257	PB
CD8T HLADR+Ki67+	STAT6	Control	C6	U	0.769184	PB
CD8T HLADR+Ki67+	STAT6	Control	C6	R	0.00458984	PB
CD8T HLADR+Ki67+	STAT4	Control	C6	P	0.415624	PB
CD8T HLADR+Ki67+	STAT4	Control	C6	U	3.80603	PB
CD8T HLADR+Ki67+	STAT4	Control	C6	R	0.0583417	PB
CD8T HLADR+Ki67+	4EBP1	Control	C6	P	0.0102852	PB
CD8T HLADR+Ki67+	4EBP1	Control	C6	U	1.63184	PB
CD8T HLADR+Ki67+	4EBP1	Control	C6	R	0.0213127	PB
Bcell	STAT3	Protein	P7	P	0.0903329	PB
Bcell	STAT3	Protein	P7	U	2.0422	PB
Bcell	STAT3	Protein	P7	R	0.0991875	PB
Bcell	MAPKAPK2	Protein	P7	P	0.683507	PB
Bcell	MAPKAPK2	Protein	P7	U	1.19579	PB
Bcell	MAPKAPK2	Protein	P7	R	0.124587	PB
Bcell	CREB	Protein	P7	P	1.19319	PB
Bcell	CREB	Protein	P7	U	2.40131	PB
Bcell	CREB	Protein	P7	R	0.110133	PB
Bcell	PLCg2	Protein	P7	P	0.0398183	PB
Bcell	PLCg2	Protein	P7	U	1.46893	PB
Bcell	PLCg2	Protein	P7	R	-0.0462122	PB
Bcell	STAT1	Protein	P7	P	-0.0607304	PB
Bcell	STAT1	Protein	P7	U	0.378952	PB
Bcell	STAT1	Protein	P7	R	0.0157981	PB
Bcell	STAT5	Protein	P7	P	-0.129304	PB
Bcell	STAT5	Protein	P7	U	1.16131	PB
Bcell	STAT5	Protein	P7	R	0.0355849	PB
Bcell	S6	Protein	P7	P	0.916686	PB
Bcell	S6	Protein	P7	U	2.76512	PB
Bcell	S6	Protein	P7	R	0.140479	PB
Bcell	Erk1_2	Protein	P7	P	2.04597	PB
Bcell	Erk1_2	Protein	P7	U	1.95616	PB
Bcell	Erk1_2	Protein	P7	R	0.121487	PB
Bcell	P38	Protein	P7	P	0.589081	PB
Bcell	P38	Protein	P7	U	1.71995	PB
Bcell	P38	Protein	P7	R	0.225876	PB
Bcell	Zap70_Syk	Protein	P7	P	-0.205037	PB
Bcell	Zap70_Syk	Protein	P7	U	0.705083	PB
Bcell	Zap70_Syk	Protein	P7	R	-0.0179289	PB
Bcell	TBK1	Protein	P7	P	0.211947	PB
Bcell	TBK1	Protein	P7	U	1.64043	PB
Bcell	TBK1	Protein	P7	R	0.0912347	PB
Bcell	IkBa	Protein	P7	P	-0.144352	PB
Bcell	IkBa	Protein	P7	U	0.516792	PB
Bcell	IkBa	Protein	P7	R	-0.00535656	PB
Bcell	STAT6	Protein	P7	P	-0.116669	PB
Bcell	STAT6	Protein	P7	U	0.66839	PB
Bcell	STAT6	Protein	P7	R	0.0414704	PB
Bcell	STAT4	Protein	P7	P	-0.2449	PB
Bcell	STAT4	Protein	P7	U	1.43801	PB
Bcell	STAT4	Protein	P7	R	0.0180295	PB
Bcell	4EBP1	Protein	P7	P	-0.067488	PB
Bcell	4EBP1	Protein	P7	U	2.63226	PB
Bcell	4EBP1	Protein	P7	R	0.0272983	PB
Bcell IgM+	STAT3	Protein	P7	P	0.0943022	PB
Bcell IgM+	STAT3	Protein	P7	U	2.03368	PB
Bcell IgM+	STAT3	Protein	P7	R	0.0993512	PB
Bcell IgM+	MAPKAPK2	Protein	P7	P	0.683799	PB
Bcell IgM+	MAPKAPK2	Protein	P7	U	1.19031	PB
Bcell IgM+	MAPKAPK2	Protein	P7	R	0.123271	PB
Bcell IgM+	CREB	Protein	P7	P	1.20047	PB
Bcell IgM+	CREB	Protein	P7	U	2.38574	PB
Bcell IgM+	CREB	Protein	P7	R	0.109095	PB
Bcell IgM+	PLCg2	Protein	P7	P	0.0402602	PB
Bcell IgM+	PLCg2	Protein	P7	U	1.47515	PB
Bcell IgM+	PLCg2	Protein	P7	R	-0.0469579	PB
Bcell IgM+	STAT1	Protein	P7	P	-0.0566808	PB
Bcell IgM+	STAT1	Protein	P7	U	0.365422	PB
Bcell IgM+	STAT1	Protein	P7	R	0.0122062	PB
Bcell IgM+	STAT5	Protein	P7	P	-0.122985	PB
Bcell IgM+	STAT5	Protein	P7	U	1.15276	PB
Bcell IgM+	STAT5	Protein	P7	R	0.0360259	PB
Bcell IgM+	S6	Protein	P7	P	0.926255	PB
Bcell IgM+	S6	Protein	P7	U	2.74243	PB
Bcell IgM+	S6	Protein	P7	R	0.138427	PB
Bcell IgM+	Erk1_2	Protein	P7	P	2.05339	PB
Bcell IgM+	Erk1_2	Protein	P7	U	1.94073	PB
Bcell IgM+	Erk1_2	Protein	P7	R	0.122399	PB
Bcell IgM+	P38	Protein	P7	P	0.581992	PB
Bcell IgM+	P38	Protein	P7	U	1.71856	PB
Bcell IgM+	P38	Protein	P7	R	0.225275	PB
Bcell IgM+	Zap70_Syk	Protein	P7	P	-0.204801	PB
Bcell IgM+	Zap70_Syk	Protein	P7	U	0.712507	PB
Bcell IgM+	Zap70_Syk	Protein	P7	R	-0.0192872	PB
Bcell IgM+	TBK1	Protein	P7	P	0.219313	PB
Bcell IgM+	TBK1	Protein	P7	U	1.63421	PB
Bcell IgM+	TBK1	Protein	P7	R	0.0900528	PB
Bcell IgM+	IkBa	Protein	P7	P	-0.142162	PB
Bcell IgM+	IkBa	Protein	P7	U	0.515696	PB
Bcell IgM+	IkBa	Protein	P7	R	-0.00397385	PB
Bcell IgM+	STAT6	Protein	P7	P	-0.111443	PB
Bcell IgM+	STAT6	Protein	P7	U	0.659762	PB
Bcell IgM+	STAT6	Protein	P7	R	0.0420618	PB
Bcell IgM+	STAT4	Protein	P7	P	-0.240352	PB
Bcell IgM+	STAT4	Protein	P7	U	1.41645	PB
Bcell IgM+	STAT4	Protein	P7	R	0.0168461	PB
Bcell IgM+	4EBP1	Protein	P7	P	-0.0630898	PB
Bcell IgM+	4EBP1	Protein	P7	U	2.62833	PB
Bcell IgM+	4EBP1	Protein	P7	R	0.0253441	PB
mDC	STAT3	Protein	P7	P	0.132323	PB
mDC	STAT3	Protein	P7	U	2.09316	PB
mDC	STAT3	Protein	P7	R	0.0614292	PB
mDC	MAPKAPK2	Protein	P7	P	0.31597	PB
mDC	MAPKAPK2	Protein	P7	U	1.52257	PB
mDC	MAPKAPK2	Protein	P7	R	0.518006	PB
mDC	CREB	Protein	P7	P	0.843593	PB
mDC	CREB	Protein	P7	U	3.33209	PB
mDC	CREB	Protein	P7	R	0.15263	PB
mDC	PLCg2	Protein	P7	P	0.494753	PB
mDC	PLCg2	Protein	P7	U	2.25972	PB
mDC	PLCg2	Protein	P7	R	-0.0276881	PB
mDC	STAT1	Protein	P7	P	-0.0375194	PB
mDC	STAT1	Protein	P7	U	0.861572	PB
mDC	STAT1	Protein	P7	R	0.0147851	PB
mDC	STAT5	Protein	P7	P	-0.0153451	PB
mDC	STAT5	Protein	P7	U	1.44708	PB
mDC	STAT5	Protein	P7	R	0.015067	PB
mDC	S6	Protein	P7	P	0.54186	PB
mDC	S6	Protein	P7	U	2.82879	PB
mDC	S6	Protein	P7	R	0.207202	PB
mDC	Erk1_2	Protein	P7	P	1.53539	PB
mDC	Erk1_2	Protein	P7	U	1.9149	PB
mDC	Erk1_2	Protein	P7	R	0.331693	PB
mDC	P38	Protein	P7	P	0.606428	PB
mDC	P38	Protein	P7	U	2.11272	PB
mDC	P38	Protein	P7	R	0.735694	PB
mDC	Zap70_Syk	Protein	P7	P	-0.233274	PB
mDC	Zap70_Syk	Protein	P7	U	0.902682	PB
mDC	Zap70_Syk	Protein	P7	R	-0.0370225	PB
mDC	TBK1	Protein	P7	P	-0.121568	PB
mDC	TBK1	Protein	P7	U	1.59145	PB
mDC	TBK1	Protein	P7	R	0.369831	PB
mDC	IkBa	Protein	P7	P	-0.075163	PB
mDC	IkBa	Protein	P7	U	0.446393	PB
mDC	IkBa	Protein	P7	R	-0.116176	PB
mDC	STAT6	Protein	P7	P	-0.068517	PB
mDC	STAT6	Protein	P7	U	0.797448	PB
mDC	STAT6	Protein	P7	R	0.0246144	PB
mDC	STAT4	Protein	P7	P	0.240584	PB
mDC	STAT4	Protein	P7	U	2.13535	PB
mDC	STAT4	Protein	P7	R	-0.00818942	PB
mDC	4EBP1	Protein	P7	P	0.642006	PB
mDC	4EBP1	Protein	P7	U	1.68954	PB
mDC	4EBP1	Protein	P7	R	0.109283	PB
pDC	STAT3	Protein	P7	P	0.0622873	PB
pDC	STAT3	Protein	P7	U	2.67775	PB
pDC	STAT3	Protein	P7	R	0.178912	PB
pDC	MAPKAPK2	Protein	P7	P	0.707411	PB
pDC	MAPKAPK2	Protein	P7	U	2.02304	PB
pDC	MAPKAPK2	Protein	P7	R	1.07815	PB
pDC	CREB	Protein	P7	P	0.917298	PB
pDC	CREB	Protein	P7	U	3.42734	PB
pDC	CREB	Protein	P7	R	0.397128	PB
pDC	PLCg2	Protein	P7	P	-0.185914	PB
pDC	PLCg2	Protein	P7	U	2.54026	PB
pDC	PLCg2	Protein	P7	R	-0.0411575	PB
pDC	STAT1	Protein	P7	P	-0.161746	PB
pDC	STAT1	Protein	P7	U	0.79139	PB
pDC	STAT1	Protein	P7	R	0.00917584	PB
pDC	STAT5	Protein	P7	P	-0.280718	PB
pDC	STAT5	Protein	P7	U	1.88641	PB
pDC	STAT5	Protein	P7	R	-0.0738263	PB
pDC	S6	Protein	P7	P	0.292602	PB
pDC	S6	Protein	P7	U	4.42974	PB
pDC	S6	Protein	P7	R	0.223848	PB
pDC	Erk1_2	Protein	P7	P	0.768714	PB
pDC	Erk1_2	Protein	P7	U	2.34577	PB
pDC	Erk1_2	Protein	P7	R	0.473581	PB
pDC	P38	Protein	P7	P	1.07196	PB
pDC	P38	Protein	P7	U	1.77518	PB
pDC	P38	Protein	P7	R	1.66923	PB
pDC	Zap70_Syk	Protein	P7	P	-0.181631	PB
pDC	Zap70_Syk	Protein	P7	U	0.666334	PB
pDC	Zap70_Syk	Protein	P7	R	0.00805516	PB
pDC	TBK1	Protein	P7	P	0.289888	PB
pDC	TBK1	Protein	P7	U	1.52324	PB
pDC	TBK1	Protein	P7	R	0.387516	PB
pDC	IkBa	Protein	P7	P	-0.530444	PB
pDC	IkBa	Protein	P7	U	1.32388	PB
pDC	IkBa	Protein	P7	R	-0.761654	PB
pDC	STAT6	Protein	P7	P	-0.349912	PB
pDC	STAT6	Protein	P7	U	1.29066	PB
pDC	STAT6	Protein	P7	R	-0.0475468	PB
pDC	STAT4	Protein	P7	P	-0.312991	PB
pDC	STAT4	Protein	P7	U	2.72435	PB
pDC	STAT4	Protein	P7	R	-0.124552	PB
pDC	4EBP1	Protein	P7	P	0.0138598	PB
pDC	4EBP1	Protein	P7	U	3.73152	PB
pDC	4EBP1	Protein	P7	R	0.0271082	PB
cMC	STAT3	Protein	P7	P	0.481486	PB
cMC	STAT3	Protein	P7	U	2.92719	PB
cMC	STAT3	Protein	P7	R	0.138248	PB
cMC	MAPKAPK2	Protein	P7	P	1.31069	PB
cMC	MAPKAPK2	Protein	P7	U	1.82543	PB
cMC	MAPKAPK2	Protein	P7	R	0.25628	PB
cMC	CREB	Protein	P7	P	1.21769	PB
cMC	CREB	Protein	P7	U	3.38782	PB
cMC	CREB	Protein	P7	R	0.0802875	PB
cMC	PLCg2	Protein	P7	P	0.322789	PB
cMC	PLCg2	Protein	P7	U	1.79983	PB
cMC	PLCg2	Protein	P7	R	-0.0495806	PB
cMC	STAT1	Protein	P7	P	-0.465346	PB
cMC	STAT1	Protein	P7	U	1.59679	PB
cMC	STAT1	Protein	P7	R	-0.00714942	PB
cMC	STAT5	Protein	P7	P	-0.394993	PB
cMC	STAT5	Protein	P7	U	1.59834	PB
cMC	STAT5	Protein	P7	R	-0.0126054	PB
cMC	S6	Protein	P7	P	0.972812	PB
cMC	S6	Protein	P7	U	3.72908	PB
cMC	S6	Protein	P7	R	0.139753	PB
cMC	Erk1_2	Protein	P7	P	2.06199	PB
cMC	Erk1_2	Protein	P7	U	2.70125	PB
cMC	Erk1_2	Protein	P7	R	0.101352	PB
cMC	P38	Protein	P7	P	1.40864	PB
cMC	P38	Protein	P7	U	2.35428	PB
cMC	P38	Protein	P7	R	0.329396	PB
cMC	Zap70_Syk	Protein	P7	P	-0.254512	PB
cMC	Zap70_Syk	Protein	P7	U	0.801099	PB
cMC	Zap70_Syk	Protein	P7	R	-0.0198989	PB
cMC	TBK1	Protein	P7	P	0.00648552	PB
cMC	TBK1	Protein	P7	U	1.64613	PB
cMC	TBK1	Protein	P7	R	0.123332	PB
cMC	IkBa	Protein	P7	P	-0.164175	PB
cMC	IkBa	Protein	P7	U	0.661227	PB
cMC	IkBa	Protein	P7	R	-0.0504787	PB
cMC	STAT6	Protein	P7	P	-0.262428	PB
cMC	STAT6	Protein	P7	U	1.01846	PB
cMC	STAT6	Protein	P7	R	-0.0046047	PB
cMC	STAT4	Protein	P7	P	-0.477431	PB
cMC	STAT4	Protein	P7	U	2.47503	PB
cMC	STAT4	Protein	P7	R	-0.0864041	PB
cMC	4EBP1	Protein	P7	P	0.0475162	PB
cMC	4EBP1	Protein	P7	U	4.18245	PB
cMC	4EBP1	Protein	P7	R	0.0342251	PB
intMC	STAT3	Protein	P7	P	0.396769	PB
intMC	STAT3	Protein	P7	U	2.33207	PB
intMC	STAT3	Protein	P7	R	0.151031	PB
intMC	MAPKAPK2	Protein	P7	P	0.296419	PB
intMC	MAPKAPK2	Protein	P7	U	1.70143	PB
intMC	MAPKAPK2	Protein	P7	R	0.559428	PB
intMC	CREB	Protein	P7	P	0.86346	PB
intMC	CREB	Protein	P7	U	3.28131	PB
intMC	CREB	Protein	P7	R	0.151219	PB
intMC	PLCg2	Protein	P7	P	-0.722483	PB
intMC	PLCg2	Protein	P7	U	2.92444	PB
intMC	PLCg2	Protein	P7	R	-0.108466	PB
intMC	STAT1	Protein	P7	P	-0.392245	PB
intMC	STAT1	Protein	P7	U	1.94494	PB
intMC	STAT1	Protein	P7	R	-0.0168595	PB
intMC	STAT5	Protein	P7	P	-0.437008	PB
intMC	STAT5	Protein	P7	U	2.16215	PB
intMC	STAT5	Protein	P7	R	-0.0977184	PB
intMC	S6	Protein	P7	P	0.316998	PB
intMC	S6	Protein	P7	U	3.23077	PB
intMC	S6	Protein	P7	R	0.167105	PB
intMC	Erk1_2	Protein	P7	P	1.18288	PB
intMC	Erk1_2	Protein	P7	U	2.68306	PB
intMC	Erk1_2	Protein	P7	R	0.345995	PB
intMC	P38	Protein	P7	P	0.265394	PB
intMC	P38	Protein	P7	U	2.24033	PB
intMC	P38	Protein	P7	R	0.715258	PB
intMC	Zap70_Syk	Protein	P7	P	-0.89383	PB
intMC	Zap70_Syk	Protein	P7	U	1.57355	PB
intMC	Zap70_Syk	Protein	P7	R	-0.0430056	PB
intMC	TBK1	Protein	P7	P	-0.248785	PB
intMC	TBK1	Protein	P7	U	2.11121	PB
intMC	TBK1	Protein	P7	R	0.235472	PB
intMC	IkBa	Protein	P7	P	-0.0208735	PB
intMC	IkBa	Protein	P7	U	0.612967	PB
intMC	IkBa	Protein	P7	R	-0.0668136	PB
intMC	STAT6	Protein	P7	P	-0.145958	PB
intMC	STAT6	Protein	P7	U	1.32925	PB
intMC	STAT6	Protein	P7	R	-0.0202454	PB
intMC	STAT4	Protein	P7	P	-0.36873	PB
intMC	STAT4	Protein	P7	U	3.65049	PB
intMC	STAT4	Protein	P7	R	-0.198016	PB
intMC	4EBP1	Protein	P7	P	-0.537295	PB
intMC	4EBP1	Protein	P7	U	3.80206	PB
intMC	4EBP1	Protein	P7	R	-0.045773	PB
ncMC	STAT3	Protein	P7	P	0.229663	PB
ncMC	STAT3	Protein	P7	U	2.06627	PB
ncMC	STAT3	Protein	P7	R	0.15363	PB
ncMC	MAPKAPK2	Protein	P7	P	0.141115	PB
ncMC	MAPKAPK2	Protein	P7	U	1.52974	PB
ncMC	MAPKAPK2	Protein	P7	R	0.535296	PB
ncMC	CREB	Protein	P7	P	0.906867	PB
ncMC	CREB	Protein	P7	U	3.14886	PB
ncMC	CREB	Protein	P7	R	0.104403	PB
ncMC	PLCg2	Protein	P7	P	-0.206925	PB
ncMC	PLCg2	Protein	P7	U	2.89583	PB
ncMC	PLCg2	Protein	P7	R	-0.101828	PB
ncMC	STAT1	Protein	P7	P	-0.274224	PB
ncMC	STAT1	Protein	P7	U	1.25421	PB
ncMC	STAT1	Protein	P7	R	-0.038508	PB
ncMC	STAT5	Protein	P7	P	-0.168585	PB
ncMC	STAT5	Protein	P7	U	1.84793	PB
ncMC	STAT5	Protein	P7	R	-0.0201631	PB
ncMC	S6	Protein	P7	P	0.418864	PB
ncMC	S6	Protein	P7	U	2.71378	PB
ncMC	S6	Protein	P7	R	0.167435	PB
ncMC	Erk1_2	Protein	P7	P	1.11825	PB
ncMC	Erk1_2	Protein	P7	U	2.22803	PB
ncMC	Erk1_2	Protein	P7	R	0.257496	PB
ncMC	P38	Protein	P7	P	0.449479	PB
ncMC	P38	Protein	P7	U	2.06615	PB
ncMC	P38	Protein	P7	R	0.757582	PB
ncMC	Zap70_Syk	Protein	P7	P	-0.864636	PB
ncMC	Zap70_Syk	Protein	P7	U	1.71125	PB
ncMC	Zap70_Syk	Protein	P7	R	-0.0244514	PB
ncMC	TBK1	Protein	P7	P	-0.0867174	PB
ncMC	TBK1	Protein	P7	U	1.71251	PB
ncMC	TBK1	Protein	P7	R	0.400108	PB
ncMC	IkBa	Protein	P7	P	-0.108074	PB
ncMC	IkBa	Protein	P7	U	0.592449	PB
ncMC	IkBa	Protein	P7	R	-0.159565	PB
ncMC	STAT6	Protein	P7	P	-0.238576	PB
ncMC	STAT6	Protein	P7	U	1.18637	PB
ncMC	STAT6	Protein	P7	R	-0.0265819	PB
ncMC	STAT4	Protein	P7	P	0.0719778	PB
ncMC	STAT4	Protein	P7	U	3.03074	PB
ncMC	STAT4	Protein	P7	R	-0.0798947	PB
ncMC	4EBP1	Protein	P7	P	0.217551	PB
ncMC	4EBP1	Protein	P7	U	2.42688	PB
ncMC	4EBP1	Protein	P7	R	0.0151452	PB
NK CD56+CD16-	STAT3	Protein	P7	P	0.0748838	PB
NK CD56+CD16-	STAT3	Protein	P7	U	2.20693	PB
NK CD56+CD16-	STAT3	Protein	P7	R	0.120033	PB
NK CD56+CD16-	MAPKAPK2	Protein	P7	P	-0.0261722	PB
NK CD56+CD16-	MAPKAPK2	Protein	P7	U	0.956544	PB
NK CD56+CD16-	MAPKAPK2	Protein	P7	R	0.0568649	PB
NK CD56+CD16-	CREB	Protein	P7	P	-0.109487	PB
NK CD56+CD16-	CREB	Protein	P7	U	2.56119	PB
NK CD56+CD16-	CREB	Protein	P7	R	0.0215848	PB
NK CD56+CD16-	PLCg2	Protein	P7	P	-0.173271	PB
NK CD56+CD16-	PLCg2	Protein	P7	U	0.804944	PB
NK CD56+CD16-	PLCg2	Protein	P7	R	-0.123466	PB
NK CD56+CD16-	STAT1	Protein	P7	P	-0.06879	PB
NK CD56+CD16-	STAT1	Protein	P7	U	0.402181	PB
NK CD56+CD16-	STAT1	Protein	P7	R	0.0145642	PB
NK CD56+CD16-	STAT5	Protein	P7	P	-0.159064	PB
NK CD56+CD16-	STAT5	Protein	P7	U	1.14261	PB
NK CD56+CD16-	STAT5	Protein	P7	R	0.00850158	PB
NK CD56+CD16-	S6	Protein	P7	P	0.0324263	PB
NK CD56+CD16-	S6	Protein	P7	U	2.62477	PB
NK CD56+CD16-	S6	Protein	P7	R	0.0579277	PB
NK CD56+CD16-	Erk1_2	Protein	P7	P	0.228713	PB
NK CD56+CD16-	Erk1_2	Protein	P7	U	2.13257	PB
NK CD56+CD16-	Erk1_2	Protein	P7	R	0.110675	PB
NK CD56+CD16-	P38	Protein	P7	P	-0.132173	PB
NK CD56+CD16-	P38	Protein	P7	U	1.31256	PB
NK CD56+CD16-	P38	Protein	P7	R	-0.00714824	PB
NK CD56+CD16-	Zap70_Syk	Protein	P7	P	-0.116623	PB
NK CD56+CD16-	Zap70_Syk	Protein	P7	U	0.359601	PB
NK CD56+CD16-	Zap70_Syk	Protein	P7	R	0.0462824	PB
NK CD56+CD16-	TBK1	Protein	P7	P	-0.13093	PB
NK CD56+CD16-	TBK1	Protein	P7	U	1.53372	PB
NK CD56+CD16-	TBK1	Protein	P7	R	0.0793444	PB
NK CD56+CD16-	IkBa	Protein	P7	P	-0.0247619	PB
NK CD56+CD16-	IkBa	Protein	P7	U	0.520532	PB
NK CD56+CD16-	IkBa	Protein	P7	R	0.0256977	PB
NK CD56+CD16-	STAT6	Protein	P7	P	-0.0563578	PB
NK CD56+CD16-	STAT6	Protein	P7	U	0.915839	PB
NK CD56+CD16-	STAT6	Protein	P7	R	0.12565	PB
NK CD56+CD16-	STAT4	Protein	P7	P	-0.210588	PB
NK CD56+CD16-	STAT4	Protein	P7	U	1.89228	PB
NK CD56+CD16-	STAT4	Protein	P7	R	-0.0236137	PB
NK CD56+CD16-	4EBP1	Protein	P7	P	-0.0209762	PB
NK CD56+CD16-	4EBP1	Protein	P7	U	2.13269	PB
NK CD56+CD16-	4EBP1	Protein	P7	R	0.0403379	PB
NK CD56loCD16+	STAT3	Protein	P7	P	0.100291	PB
NK CD56loCD16+	STAT3	Protein	P7	U	1.96288	PB
NK CD56loCD16+	STAT3	Protein	P7	R	0.0858414	PB
NK CD56loCD16+	MAPKAPK2	Protein	P7	P	0.540828	PB
NK CD56loCD16+	MAPKAPK2	Protein	P7	U	0.932004	PB
NK CD56loCD16+	MAPKAPK2	Protein	P7	R	0.0576836	PB
NK CD56loCD16+	CREB	Protein	P7	P	0.949439	PB
NK CD56loCD16+	CREB	Protein	P7	U	2.39132	PB
NK CD56loCD16+	CREB	Protein	P7	R	0.0427572	PB
NK CD56loCD16+	PLCg2	Protein	P7	P	0.0057336	PB
NK CD56loCD16+	PLCg2	Protein	P7	U	0.840147	PB
NK CD56loCD16+	PLCg2	Protein	P7	R	-0.00C202141	PB
NK CD56loCD16+	STAT1	Protein	P7	P	0.000225042	PB
NK CD56loCD16+	STAT1	Protein	P7	U	0.227725	PB
NK CD56loCD16+	STAT1	Protein	P7	R	0.0264327	PB
NK CD56loCD16+	STAT5	Protein	P7	P	-0.116925	PB
NK CD56loCD16+	STAT5	Protein	P7	U	1.165	PB
NK CD56loCD16+	STAT5	Protein	P7	R	0.0355634	PB
NK CD56loCD16+	S6	Protein	P7	P	0.561226	PB
NK CD56loCD16+	S6	Protein	P7	U	2.25591	PB
NK CD56loCD16+	S6	Protein	P7	R	0.116289	PB
NK CD56loCD16+	Erk1_2	Protein	P7	P	1.95096	PB
NK CD56loCD16+	Erk1_2	Protein	P7	U	1.98769	PB
NK CD56loCD16+	Erk1_2	Protein	P7	R	0.0894715	PB
NK CD56loCD16+	P38	Protein	P7	P	0.313401	PB
NK CD56loCD16+	P38	Protein	P7	U	1.20677	PB
NK CD56loCD16+	P38	Protein	P7	R	0.079438	PB
NK CD56loCD16+	Zap70_Syk	Protein	P7	P	-0.204222	PB
NK CD56loCD16+	Zap70_Syk	Protein	P7	U	0.664718	PB
NK CD56loCD16+	Zap70_Syk	Protein	P7	R	-0.019214	PB
NK CD56loCD16+	TBK1	Protein	P7	P	0.051208	PB
NK CD56loCD16+	TBK1	Protein	P7	U	1.34198	PB
NK CD56loCD16+	TBK1	Protein	P7	R	0.0780149	PB
NK CD56loCD16+	IkBa	Protein	P7	P	-0.132589	PB
NK CD56loCD16+	IkBa	Protein	P7	U	0.527407	PB
NK CD56loCD16+	IkBa	Protein	P7	R	0.0349079	PB
NK CD56loCD16+	STAT6	Protein	P7	P	-0.0669091	PB
NK CD56loCD16+	STAT6	Protein	P7	U	0.709683	PB
NK CD56loCD16+	STAT6	Protein	P7	R	0.0435772	PB
NK CD56loCD16+	STAT4	Protein	P7	P	-0.205479	PB
NK CD56loCD16+	STAT4	Protein	P7	U	1.71303	PB
NK CD56loCD16+	STAT4	Protein	P7	R	0.0663258	PB
NK CD56loCD16+	4EBP1	Protein	P7	P	-0.0282921	PB
NK CD56loCD16+	4EBP1	Protein	P7	U	1.72247	PB
NK CD56loCD16+	4EBP1	Protein	P7	R	0.0634523	PB
CD4T	STAT3	Protein	P7	P	0.124169	PB
CD4T	STAT3	Protein	P7	U	1.9107	PB
CD4T	STAT3	Protein	P7	R	0.0890985	PB
CD4T	MAPKAPK2	Protein	P7	P	0.709631	PB
CD4T	MAPKAPK2	Protein	P7	U	1.02798	PB
CD4T	MAPKAPK2	Protein	P7	R	0.0488468	PB
CD4T	CREB	Protein	P7	P	0.736901	PB
CD4T	CREB	Protein	P7	U	2.72998	PB
CD4T	CREB	Protein	P7	R	0.0412775	PB
CD4T	PLCg2	Protein	P7	P	0.00379796	PB
CD4T	PLCg2	Protein	P7	U	0.728859	PB
CD4T	PLCg2	Protein	P7	R	0.0199787	PB
CD4T	STAT1	Protein	P7	P	-0.0748421	PB
CD4T	STAT1	Protein	P7	U	0.545525	PB
CD4T	STAT1	Protein	P7	R	0.0064904	PB
CD4T	STAT5	Protein	P7	P	-0.142974	PB
CD4T	STAT5	Protein	P7	U	1.31605	PB
CD4T	STAT5	Protein	P7	R	0.0358461	PB
CD4T	S6	Protein	P7	P	1.3142	PB
CD4T	S6	Protein	P7	U	2.50427	PB
CD4T	S6	Protein	P7	R	0.104375	PB
CD4T	Erk1_2	Protein	P7	P	1.8363	PB
CD4T	Erk1_2	Protein	P7	U	1.86443	PB
CD4T	Erk1_2	Protein	P7	R	0.042806	PB
CD4T	P38	Protein	P7	P	1.15406	PB
CD4T	P38	Protein	P7	U	1.04107	PB
CD4T	P38	Protein	P7	R	0.0648657	PB
CD4T	Zap70_Syk	Protein	P7	P	-0.0399612	PB
CD4T	Zap70_Syk	Protein	P7	U	0.340417	PB
CD4T	Zap70_Syk	Protein	P7	R	0.00351451	PB
CD4T	TBK1	Protein	P7	P	0.191377	PB
CD4T	TBK1	Protein	P7	U	0.958668	PB
CD4T	TBK1	Protein	P7	R	0.0311306	PB
CD4T	IkBa	Protein	P7	P	-0.338803	PB
CD4T	IkBa	Protein	P7	U	0.741347	PB
CD4T	IkBa	Protein	P7	R	0.0334841	PB
CD4T	STAT6	Protein	P7	P	-0.047344	PB
CD4T	STAT6	Protein	P7	U	0.51904	PB
CD4T	STAT6	Protein	P7	R	0.0278142	PB
CD4T	STAT4	Protein	P7	P	-0.108677	PB
CD4T	STAT4	Protein	P7	U	1.00367	PB
CD4T	STAT4	Protein	P7	R	0.0170844	PB
CD4T	4EBP1	Protein	P7	P	-0.0526674	PB
CD4T	4EBP1	Protein	P7	U	1.89935	PB
CD4T	4EBP1	Protein	P7	R	0.043857	PB
CD4T HLADR+Ki67+	STAT3	Protein	P7	P	0.232146	PB
CD4T HLADR+Ki67+	STAT3	Protein	P7	U	2.26659	PB
CD4T HLADR+Ki67+	STAT3	Protein	P7	R	0.0778203	PB
CD4T HLADR+Ki67+	MAPKAPK2	Protein	P7	P	0.683546	PB
CD4T HLADR+Ki67+	MAPKAPK2	Protein	P7	U	1.29402	PB
CD4T HLADR+Ki67+	MAPKAPK2	Protein	P7	R	0.0482647	PB
CD4T HLADR+Ki67+	CREB	Protein	P7	P	0.645165	PB
CD4T HLADR+Ki67+	CREB	Protein	P7	U	2.98884	PB
CD4T HLADR+Ki67+	CREB	Protein	P7	R	0.0151722	PB
CD4T HLADR+Ki67+	PLCg2	Protein	P7	P	0.012062	PB
CD4T HLADR+Ki67+	PLCg2	Protein	P7	U	1.02133	PB
CD4T HLADR+Ki67+	PLCg2	Protein	P7	R	0.0221872	PB
CD4T HLADR+Ki67+	STAT1	Protein	P7	P	-0.124374	PB
CD4T HLADR+Ki67+	STAT1	Protein	P7	U	1.21632	PB
CD4T HLADR+Ki67+	STAT1	Protein	P7	R	0.0661138	PB
CD4T HLADR+Ki67+	STAT5	Protein	P7	P	-0.127862	PB
CD4T HLADR+Ki67+	STAT5	Protein	P7	U	1.53413	PB
CD4T HLADR+Ki67+	STAT5	Protein	P7	R	0.0442214	PB
CD4T HLADR+Ki67+	S6	Protein	P7	P	1.14222	PB
CD4T HLADR+Ki67+	S6	Protein	P7	U	2.97015	PB
CD4T HLADR+Ki67+	S6	Protein	P7	R	0.110813	PB
CD4T HLADR+Ki67+	Erk1_2	Protein	P7	P	1.61748	PB
CD4T HLADR+Ki67+	Erk1_2	Protein	P7	U	2.36312	PB
CD4T HLADR+Ki67+	Erk1_2	Protein	P7	R	-0.0128861	PB
CD4T HLADR+Ki67+	P38	Protein	P7	P	0.998668	PB
CD4T HLADR+Ki67+	P38	Protein	P7	U	1.45465	PB
CD4T HLADR+Ki67+	P38	Protein	P7	R	0.056732	PB
CD4T HLADR+Ki67+	Zap70_Syk	Protein	P7	P	-0.06683	PB
CD4T HLADR+Ki67+	Zap70_Syk	Protein	P7	U	0.559234	PB
CD4T HLADR+Ki67+	Zap70_Syk	Protein	P7	R	-0.0362047	PB
CD4T HLADR+Ki67+	TBK1	Protein	P7	P	0.203976	PB
CD4T HLADR+Ki67+	TBK1	Protein	P7	U	1.39198	PB
CD4T HLADR+Ki67+	TBK1	Protein	P7	R	0.0970285	PB
CD4T HLADR+Ki67+	IkBa	Protein	P7	P	-0.161208	PB
CD4T HLADR+Ki67+	IkBa	Protein	P7	U	0.743591	PB
CD4T HLADR+Ki67+	IkBa	Protein	P7	R	0.0449149	PB
CD4T HLADR+Ki67+	STAT6	Protein	P7	P	-0.055576	PB
CD4T HLADR+Ki67+	STAT6	Protein	P7	U	0.896644	PB
CD4T HLADR+Ki67+	STAT6	Protein	P7	R	-0.0102942	PB
CD4T HLADR+Ki67+	STAT4	Protein	P7	P	0.021775	PB
CD4T HLADR+Ki67+	STAT4	Protein	P7	U	2.6257	PB
CD4T HLADR+Ki67+	STAT4	Protein	P7	R	-0.0153777	PB
CD4T HLADR+Ki67+	4EBP1	Protein	P7	P	-0.0179979	PB
CD4T HLADR+Ki67+	4EBP1	Protein	P7	U	2.77382	PB
CD4T HLADR+Ki67+	4EBP1	Protein	P7	R	0.0103438	PB
CD8T	STAT3	Protein	P7	P	0.115099	PB
CD8T	STAT3	Protein	P7	U	1.96974	PB
CD8T	STAT3	Protein	P7	R	0.0846848	PB
CD8T	MAPKAPK2	Protein	P7	P	0.754414	PB
CD8T	MAPKAPK2	Protein	P7	U	1.06918	PB
CD8T	MAPKAPK2	Protein	P7	R	0.0581217	PB
CD8T	CREB	Protein	P7	P	0.765274	PB
CD8T	CREB	Protein	P7	U	2.72782	PB
CD8T	CREB	Protein	P7	R	0.0574668	PB
CD8T	PLCg2	Protein	P7	P	0.0157067	PB
CD8T	PLCg2	Protein	P7	U	0.793363	PB
CD8T	PLCg2	Protein	P7	R	0.00944772	PB
CD8T	STAT1	Protein	P7	P	-0.0373037	PB
CD8T	STAT1	Protein	P7	U	0.452017	PB
CD8T	STAT1	Protein	P7	R	0.00899349	PB
CD8T	STAT5	Protein	P7	P	-0.157747	PB
CD8T	STAT5	Protein	P7	U	1.30978	PB
CD8T	STAT5	Protein	P7	R	0.0363746	PB
CD8T	S6	Protein	P7	P	1.24702	PB
CD8T	S6	Protein	P7	U	2.47409	PB
CD8T	S6	Protein	P7	R	0.10813	PB
CD8T	Erk1_2	Protein	P7	P	1.98938	PB
CD8T	Erk1_2	Protein	P7	U	1.89714	PB
CD8T	Erk1_2	Protein	P7	R	0.0643718	PB
CD8T	P38	Protein	P7	P	1.0112	PB
CD8T	P38	Protein	P7	U	1.14336	PB
CD8T	P38	Protein	P7	R	0.0697801	PB
CD8T	Zap70_Syk	Protein	P7	P	-0.0672176	PB
CD8T	Zap70_Syk	Protein	P7	U	0.416102	PB
CD8T	Zap70_Syk	Protein	P7	R	-0.00121758	PB
CD8T	TBK1	Protein	P7	P	0.133979	PB
CD8T	TBK1	Protein	P7	U	1.01873	PB
CD8T	TBK1	Protein	P7	R	0.0320759	PB
CD8T	IkBa	Protein	P7	P	-0.230539	PB
CD8T	IkBa	Protein	P7	U	0.613172	PB
CD8T	IkBa	Protein	P7	R	0.0507483	PB
CD8T	STAT6	Protein	P7	P	-0.0512543	PB
CD8T	STAT6	Protein	P7	U	0.534039	PB
CD8T	STAT6	Protein	P7	R	0.0198493	PB
CD8T	STAT4	Protein	P7	P	-0.0934387	PB
CD8T	STAT4	Protein	P7	U	1.0176	PB
CD8T	STAT4	Protein	P7	R	0.0292146	PB
CD8T	4EBP1	Protein	P7	P	0.00503435	PB
CD8T	4EBP1	Protein	P7	U	1.75576	PB
CD8T	4EBP1	Protein	P7	R	0.0675021	PB
CD8T HLADR+Ki67+	STAT3	Protein	P7	P	0.173712	PB
CD8T HLADR+Ki67+	STAT3	Protein	P7	U	2.1308	PB
CD8T HLADR+Ki67+	STAT3	Protein	P7	R	0.102056	PB
CD8T HLADR+Ki67+	MAPKAPK2	Protein	P7	P	0.703362	PB
CD8T HLADR+Ki67+	MAPKAPK2	Protein	P7	U	1.22809	PB
CD8T HLADR+Ki67+	MAPKAPK2	Protein	P7	R	0.0680063	PB
CD8T HLADR+Ki67+	CREB	Protein	P7	P	0.648001	PB
CD8T HLADR+Ki67+	CREB	Protein	P7	U	2.9913	PB
CD8T HLADR+Ki67+	CREB	Protein	P7	R	0.0567139	PB
CD8T HLADR+Ki67+	PLCg2	Protein	P7	P	0.0720134	PB
CD8T HLADR+Ki67+	PLCg2	Protein	P7	U	0.890219	PB
CD8T HLADR+Ki67+	PLCg2	Protein	P7	R	0.0385977	PB
CD8T HLADR+Ki67+	STAT1	Protein	P7	P	-0.198193	PB
CD8T HLADR+Ki67+	STAT1	Protein	P7	U	1.05125	PB
CD8T HLADR+Ki67+	STAT1	Protein	P7	R	0.000680547	PB
CD8T HLADR+Ki67+	STAT5	Protein	P7	P	-0.148561	PB
CD8T HLADR+Ki67+	STAT5	Protein	P7	U	1.35908	PB
CD8T HLADR+Ki67+	STAT5	Protein	P7	R	0.0101384	PB
CD8T HLADR+Ki67+	S6	Protein	P7	P	1.1435	PB
CD8T HLADR+Ki67+	S6	Protein	P7	U	2.89759	PB
CD8T HLADR+Ki67+	S6	Protein	P7	R	0.0626353	PB
CD8T HLADR+Ki67+	Erk1_2	Protein	P7	P	1.91558	PB
CD8T HLADR+Ki67+	Erk1_2	Protein	P7	U	2.16878	PB
CD8T HLADR+Ki67+	Erk1_2	Protein	P7	R	0.0518404	PB
CD8T HLADR+Ki67+	P38	Protein	P7	P	0.848189	PB
CD8T HLADR+Ki67+	P38	Protein	P7	U	1.3654	PB
CD8T HLADR+Ki67+	P38	Protein	P7	R	0.114288	PB
CD8T HLADR+Ki67+	Zap70_Syk	Protein	P7	P	-0.0487485	PB
CD8T HLADR+Ki67+	Zap70_Syk	Protein	P7	U	0.481129	PB
CD8T HLADR+Ki67+	Zap70_Syk	Protein	P7	R	-0.00986794	PB
CD8T HLADR+Ki67+	TBK1	Protein	P7	P	0.0580195	PB
CD8T HLADR+Ki67+	TBK1	Protein	P7	U	1.32195	PB
CD8T HLADR+Ki67+	TBK1	Protein	P7	R	0.0443091	PB
CD8T HLADR+Ki67+	IkBa	Protein	P7	P	-0.104822	PB
CD8T HLADR+Ki67+	IkBa	Protein	P7	U	0.656194	PB
CD8T HLADR+Ki67+	IkBa	Protein	P7	R	0.0120234	PB
CD8T HLADR+Ki67+	STAT6	Protein	P7	P	0.0391923	PB
CD8T HLADR+Ki67+	STAT6	Protein	P7	U	0.713558	PB
CD8T HLADR+Ki67+	STAT6	Protein	P7	R	0.0564443	PB
CD8T HLADR+Ki67+	STAT4	Protein	P7	P	-0.0422007	PB
CD8T HLADR+Ki67+	STAT4	Protein	P7	U	2.99461	PB
CD8T HLADR+Ki67+	STAT4	Protein	P7	R	-0.00837598	PB
CD8T HLADR+Ki67+	4EBP1	Protein	P7	P	0.000776597	PB
CD8T HLADR+Ki67+	4EBP1	Protein	P7	U	2.28267	PB
CD8T HLADR+Ki67+	4EBP1	Protein	P7	R	0.0628973	PB
Bcell	STAT3	mRNA	M7	P	0.080336	PB
Bcell	STAT3	mRNA	M7	U	2.01116	PB
Bcell	STAT3	mRNA	M7	R	0.0956519	PB
Bcell	MAPKAPK2	mRNA	M7	P	0.628769	PB
Bcell	MAPKAPK2	mRNA	M7	U	1.15672	PB
Bcell	MAPKAPK2	mRNA	M7	R	0.110635	PB
Bcell	CREB	mRNA	M7	P	1.24485	PB
Bcell	CREB	mRNA	M7	U	2.34259	PB
Bcell	CREB	mRNA	M7	R	0.187439	PB
Bcell	PLCg2	mRNA	M7	P	0.171074	PB
Bcell	PLCg2	mRNA	M7	U	1.23998	PB
Bcell	PLCg2	mRNA	M7	R	0.1814	PB
Bcell	STAT1	mRNA	M7	P	-0.00646928	PB
Bcell	STAT1	mRNA	M7	U	0.444083	PB
Bcell	STAT1	mRNA	M7	R	0.0511899	PB
Bcell	STAT5	mRNA	M7	P	-0.0535134	PB
Bcell	STAT5	mRNA	M7	U	1.05575	PB
Bcell	STAT5	mRNA	M7	R	0.0551123	PB
Bcell	S6	mRNA	M7	P	0.882259	PB
Bcell	S6	mRNA	M7	U	3.00954	PB
Bcell	S6	mRNA	M7	R	0.0527158	PB
Bcell	Erk1_2	mRNA	M7	P	2.24931	PB
Bcell	Erk1_2	mRNA	M7	U	1.91089	PB
Bcell	Erk1_2	mRNA	M7	R	0.16443	PB
Bcell	P38	mRNA	M7	P	0.611333	PB
Bcell	P38	mRNA	M7	U	1.37846	PB
Bcell	P38	mRNA	M7	R	0.253606	PB
Bcell	Zap70_Syk	mRNA	M7	P	-0.122902	PB
Bcell	Zap70_Syk	mRNA	M7	U	0.659915	PB
Bcell	Zap70_Syk	mRNA	M7	R	0.0958631	PB
Bcell	TBK1	mRNA	M7	P	0.272837	PB
Bcell	TBK1	mRNA	M7	U	1.50938	PB
Bcell	TBK1	mRNA	M7	R	0.124429	PB
Bcell	IkBa	mRNA	M7	P	-0.131411	PB
Bcell	IkBa	mRNA	M7	U	0.49497	PB
Bcell	IkBa	mRNA	M7	R	-0.00604737	PB
Bcell	STAT6	mRNA	M7	P	-0.0782521	PB
Bcell	STAT6	mRNA	M7	U	0.627661	PB
Bcell	STAT6	mRNA	M7	R	0.0442202	PB
Bcell	STAT4	mRNA	M7	P	-0.167942	PB
Bcell	STAT4	mRNA	M7	U	1.51832	PB
Bcell	STAT4	mRNA	M7	R	0.0893756	PB
Bcell	4EBP1	mRNA	M7	P	-0.0967514	PB
Bcell	4EBP1	mRNA	M7	U	2.67014	PB
Bcell	4EBP1	mRNA	M7	R	0.0247071	PB
Bcell IgM+	STAT3	mRNA	M7	P	0.0692924	PB
Bcell IgM+	STAT3	mRNA	M7	U	2.01211	PB
Bcell IgM+	STAT3	mRNA	M7	R	0.0919232	PB
Bcell IgM+	MAPKAPK2	mRNA	M7	P	0.634088	PB
Bcell IgM+	MAPKAPK2	mRNA	M7	U	1.16775	PB
Bcell IgM+	MAPKAPK2	mRNA	M7	R	0.112332	PB
Bcell IgM+	CREB	mRNA	M7	P	1.26548	PB
Bcell IgM+	CREB	mRNA	M7	U	2.31092	PB
Bcell IgM+	CREB	mRNA	M7	R	0.19487	PB
Bcell IgM+	PLCg2	mRNA	M7	P	0.200883	PB
Bcell IgM+	PLCg2	mRNA	M7	U	1.27992	PB
Bcell IgM+	PLCg2	mRNA	M7	R	0.18557	PB
Bcell IgM+	STAT1	mRNA	M7	P	-0.00432822	PB
Bcell IgM+	STAT1	mRNA	M7	U	0.416156	PB
Bcell IgM+	STAT1	mRNA	M7	R	0.0507086	PB
Bcell IgM+	STAT5	mRNA	M7	P	-0.0598257	PB
Bcell IgM+	STAT5	mRNA	M7	U	1.05699	PB
Bcell IgM+	STAT5	mRNA	M7	R	0.0542557	PB
Bcell IgM+	S6	mRNA	M7	P	0.897038	PB
Bcell IgM+	S6	mRNA	M7	U	2.99261	PB
Bcell IgM+	S6	mRNA	M7	R	0.0568113	PB
Bcell IgM+	Erk1_2	mRNA	M7	P	2.26734	PB
Bcell IgM+	Erk1_2	mRNA	M7	U	1.89285	PB
Bcell IgM+	Erk1_2	mRNA	M7	R	0.164803	PB
Bcell IgM+	P38	mRNA	M7	P	0.620591	PB
Bcell IgM+	P38	mRNA	M7	U	1.40172	PB
Bcell IgM+	P38	mRNA	M7	R	0.253212	PB
Bcell IgM+	Zap70_Syk	mRNA	M7	P	-0.130856	PB
Bcell IgM+	Zap70_Syk	mRNA	M7	U	0.69842	PB
Bcell IgM+	Zap70_Syk	mRNA	M7	R	0.0926771	PB
Bcell IgM+	TBK1	mRNA	M7	P	0.294512	PB
Bcell IgM+	TBK1	mRNA	M7	U	1.53216	PB
Bcell IgM+	TBK1	mRNA	M7	R	0.124456	PB
Bcell IgM+	IkBa	mRNA	M7	P	-0.135877	PB
Bcell IgM+	IkBa	mRNA	M7	U	0.503491	PB
Bcell IgM+	IkBa	mRNA	M7	R	-0.00864892	PB
Bcell IgM+	STAT6	mRNA	M7	P	-0.0822362	PB
Bcell IgM+	STAT6	mRNA	M7	U	0.623502	PB
Bcell IgM+	STAT6	mRNA	M7	R	0.0452984	PB
Bcell IgM+	STAT4	mRNA	M7	P	-0.206159	PB
Bcell IgM+	STAT4	mRNA	M7	U	1.45713	PB
Bcell IgM+	STAT4	mRNA	M7	R	0.0795313	PB
Bcell IgM+	4EBP1	mRNA	M7	P	-0.0963051	PB
Bcell IgM+	4EBP1	mRNA	M7	U	2.68275	PB
Bcell IgM+	4EBP1	mRNA	M7	R	0.02597	PB
mDC	STAT3	mRNA	M7	P	0.186206	PB
mDC	STAT3	mRNA	M7	U	1.97971	PB
mDC	STAT3	mRNA	M7	R	0.161065	PB
mDC	MAPKAPK2	mRNA	M7	P	0.330442	PB
mDC	MAPKAPK2	mRNA	M7	U	1.31655	PB
mDC	MAPKAPK2	mRNA	M7	R	0.275767	PB
mDC	CREB	mRNA	M7	P	1.28053	PB
mDC	CREB	mRNA	M7	U	2.59174	PB
mDC	CREB	mRNA	M7	R	0.327743	PB
mDC	PLCg2	mRNA	M7	P	0.310227	PB
mDC	PLCg2	mRNA	M7	U	2.39718	PB
mDC	PLCg2	mRNA	M7	R	0.283619	PB
mDC	STAT1	mRNA	M7	P	-0.0534386	PB
mDC	STAT1	mRNA	M7	U	0.775028	PB
mDC	STAT1	mRNA	M7	R	0.0931903	PB
mDC	STAT5	mRNA	M7	P	0.0329981	PB
mDC	STAT5	mRNA	M7	U	1.26832	PB
mDC	STAT5	mRNA	M7	R	0.147268	PB
mDC	S6	mRNA	M7	P	0.430868	PB
mDC	S6	mRNA	M7	U	2.51649	PB
mDC	S6	mRNA	M7	R	0.148123	PB
mDC	Erk1_2	mRNA	M7	P	1.47989	PB
mDC	Erk1_2	mRNA	M7	U	1.84444	PB
mDC	Erk1_2	mRNA	M7	R	0.194786	PB
mDC	P38	mRNA	M7	P	0.778095	PB
mDC	P38	mRNA	M7	U	1.57976	PB
mDC	P38	mRNA	M7	R	0.647089	PB
mDC	Zap70_Syk	mRNA	M7	P	-0.377417	PB
mDC	Zap70_Syk	mRNA	M7	U	1.12455	PB
mDC	Zap70_Syk	mRNA	M7	R	0.0252258	PB
mDC	TBK1	mRNA	M7	P	-0.0822664	PB
mDC	TBK1	mRNA	M7	U	1.3097	PB
mDC	TBK1	mRNA	M7	R	0.334946	PB
mDC	IkBa	mRNA	M7	P	-0.097707	PB
mDC	IkBa	mRNA	M7	U	0.674065	PB
mDC	IkBa	mRNA	M7	R	-0.173306	PB
mDC	STAT6	mRNA	M7	P	-0.173737	PB
mDC	STAT6	mRNA	M7	U	0.955502	PB
mDC	STAT6	mRNA	M7	R	0.0602053	PB
mDC	STAT4	mRNA	M7	P	0.306198	PB
mDC	STAT4	mRNA	M7	U	2.5703	PB
mDC	STAT4	mRNA	M7	R	0.205775	PB
mDC	4EBP1	mRNA	M7	P	0.102673	PB
mDC	4EBP1	mRNA	M7	U	2.13625	PB
mDC	4EBP1	mRNA	M7	R	-0.0895812	PB
pDC	STAT3	mRNA	M7	P	-0.0696461	PB
pDC	STAT3	mRNA	M7	U	2.60691	PB
pDC	STAT3	mRNA	M7	R	0.163148	PB
pDC	MAPKAPK2	mRNA	M7	P	0.498918	PB
pDC	MAPKAPK2	mRNA	M7	U	1.69467	PB
pDC	MAPKAPK2	mRNA	M7	R	0.986082	PB
pDC	CREB	mRNA	M7	P	0.755335	PB
pDC	CREB	mRNA	M7	U	3.19127	PB
pDC	CREB	mRNA	M7	R	0.410031	PB
pDC	PLCg2	mRNA	M7	P	0.104212	PB
pDC	PLCg2	mRNA	M7	U	1.68988	PB
pDC	PLCg2	mRNA	M7	R	0.432872	PB
pDC	STAT1	mRNA	M7	P	-0.0355404	PB
pDC	STAT1	mRNA	M7	U	0.581911	PB
pDC	STAT1	mRNA	M7	R	0.0459904	PB
pDC	STAT5	mRNA	M7	P	-0.0420073	PB
pDC	STAT5	mRNA	M7	U	1.26342	PB
pDC	STAT5	mRNA	M7	R	0.0680652	PB
pDC	S6	mRNA	M7	P	0.211486	PB
pDC	S6	mRNA	M7	U	4.5953	PB
pDC	S6	mRNA	M7	R	0.262439	PB
pDC	Erk1_2	mRNA	M7	P	0.819483	PB
pDC	Erk1_2	mRNA	M7	U	1.94872	PB
pDC	Erk1_2	mRNA	M7	R	0.873319	PB
pDC	P38	mRNA	M7	P	0.675761	PB
pDC	P38	mRNA	M7	U	1.37829	PB
pDC	P38	mRNA	M7	R	1.77683	PB
pDC	Zap70_Syk	mRNA	M7	P	-0.0787226	PB
pDC	Zap70_Syk	mRNA	M7	U	0.462285	PB
pDC	Zap70_Syk	mRNA	M7	R	0.0696951	PB
pDC	TBK1	mRNA	M7	P	0.129832	PB
pDC	TBK1	mRNA	M7	U	1.18647	PB
pDC	TBK1	mRNA	M7	R	0.387265	PB
pDC	IkBa	mRNA	M7	P	-0.568643	PB
pDC	IkBa	mRNA	M7	U	1.56104	PB
pDC	IkBa	mRNA	M7	R	-1.10892	PB
pDC	STAT6	mRNA	M7	P	-0.34786	PB
pDC	STAT6	mRNA	M7	U	1.23055	PB
pDC	STAT6	mRNA	M7	R	-0.13089	PB
pDC	STAT4	mRNA	M7	P	-0.0927615	PB
pDC	STAT4	mRNA	M7	U	2.97124	PB
pDC	STAT4	mRNA	M7	R	-0.0220071	PB
pDC	4EBP1	mRNA	M7	P	-0.241203	PB
pDC	4EBP1	mRNA	M7	U	3.49969	PB
pDC	4EBP1	mRNA	M7	R	-0.0209433	PB
cMC	STAT3	mRNA	M7	P	0.263401	PB
cMC	STAT3	mRNA	M7	U	2.65119	PB
cMC	STAT3	mRNA	M7	R	0.111871	PB
cMC	MAPKAPK2	mRNA	M7	P	1.35484	PB
cMC	MAPKAPK2	mRNA	M7	U	1.33091	PB
cMC	MAPKAPK2	mRNA	M7	R	0.224361	PB
cMC	CREB	mRNA	M7	P	1.29712	PB
cMC	CREB	mRNA	M7	U	2.99653	PB
cMC	CREB	mRNA	M7	R	0.185309	PB
cMC	PLCg2	mRNA	M7	P	0.319398	PB
cMC	PLCg2	mRNA	M7	U	1.40802	PB
cMC	PLCg2	mRNA	M7	R	0.180836	PB
cMC	STAT1	mRNA	M7	P	-0.122432	PB
cMC	STAT1	mRNA	M7	U	1.1281	PB
cMC	STAT1	mRNA	M7	R	0.14069	PB
cMC	STAT5	mRNA	M7	P	-0.133723	PB
cMC	STAT5	mRNA	M7	U	1.23571	PB
cMC	STAT5	mRNA	M7	R	0.0621258	PB
cMC	S6	mRNA	M7	P	1.06748	PB
cMC	S6	mRNA	M7	U	3.24376	PB
cMC	S6	mRNA	M7	R	0.0807429	PB
cMC	Erk1_2	mRNA	M7	P	2.26831	PB
cMC	Erk1_2	mRNA	M7	U	2.27236	PB
cMC	Erk1_2	mRNA	M7	R	0.172657	PB
cMC	P38	mRNA	M7	P	1.62496	PB
cMC	P38	mRNA	M7	U	1.79123	PB
cMC	P38	mRNA	M7	R	0.423519	PB
cMC	Zap70_Syk	mRNA	M7	P	-0.147102	PB
cMC	Zap70_Syk	mRNA	M7	U	0.611704	PB
cMC	Zap70_Syk	mRNA	M7	R	0.0229525	PB
cMC	TBK1	mRNA	M7	P	-0.00856837	PB
cMC	TBK1	mRNA	M7	U	1.28996	PB
cMC	TBK1	mRNA	M7	R	0.149146	PB
cMC	IkBa	mRNA	M7	P	-0.130338	PB
cMC	IkBa	mRNA	M7	U	0.687305	PB
cMC	IkBa	mRNA	M7	R	-0.107001	PB
cMC	STAT6	mRNA	M7	P	-0.156224	PB
cMC	STAT6	mRNA	M7	U	0.834391	PB
cMC	STAT6	mRNA	M7	R	0.0555795	PB
cMC	STAT4	mRNA	M7	P	-0.169989	PB
cMC	STAT4	mRNA	M7	U	2.17971	PB
cMC	STAT4	mRNA	M7	R	0.10864	PB
cMC	4EBP1	mRNA	M7	P	-0.0843718	PB
cMC	4EBP1	mRNA	M7	U	3.95078	PB
cMC	4EBP1	mRNA	M7	R	0.0330242	PB
intMC	STAT3	mRNA	M7	P	0.0762777	PB
intMC	STAT3	mRNA	M7	U	2.50409	PB
intMC	STAT3	mRNA	M7	R	0.0621193	PB
intMC	MAPKAPK2	mRNA	M7	P	-0.0399773	PB
intMC	MAPKAPK2	mRNA	M7	U	1.13888	PB
intMC	MAPKAPK2	mRNA	M7	R	0.0366301	PB
intMC	CREB	mRNA	M7	P	-0.10406	PB
intMC	CREB	mRNA	M7	U	2.4241	PB
intMC	CREB	mRNA	M7	R	0.0245136	PB
intMC	PLCg2	mRNA	M7	P	-0.0558379	PB
intMC	PLCg2	mRNA	M7	U	0.87585	PB
intMC	PLCg2	mRNA	M7	R	-0.023251	PB
intMC	STAT1	mRNA	M7	P	-0.0891639	PB
intMC	STAT1	mRNA	M7	U	0.878354	PB
intMC	STAT1	mRNA	M7	R	-0.0394281	PB
intMC	STAT5	mRNA	M7	P	-0.0861346	PB
intMC	STAT5	mRNA	M7	U	1.42325	PB
intMC	STAT5	mRNA	M7	R	0.0140292	PB
intMC	S6	mRNA	M7	P	0.042986	PB
[truncated: 26,081 more rows]

## Sheet: Frequency Stats
group_pair	cell_pop	stim_cond	time	tissue_type	stats_test	value
mRNA-Control	Bcell	U	d7	LN	ttest_groupfreq_pval_unadj	0.0191134
mRNA-Control	Bcell	U	d7	LN	ttest_groupfreq_pval_BH	0.0644525
Protein-Control	Bcell	U	d7	LN	ttest_groupfreq_pval_unadj	0.00414051
Protein-Control	Bcell	U	d7	LN	ttest_groupfreq_pval_BH	0.0269133
Protein-mRNA	Bcell	U	d7	LN	ttest_groupfreq_pval_unadj	0.505125
Protein-mRNA	Bcell	U	d7	LN	ttest_groupfreq_pval_BH	0.703567
mRNA-Control	Bcell IgM+	U	d7	LN	ttest_groupfreq_pval_unadj	0.0196058
mRNA-Control	Bcell IgM+	U	d7	LN	ttest_groupfreq_pval_BH	0.0644525
Protein-Control	Bcell IgM+	U	d7	LN	ttest_groupfreq_pval_unadj	0.00376263
Protein-Control	Bcell IgM+	U	d7	LN	ttest_groupfreq_pval_BH	0.0269133
Protein-mRNA	Bcell IgM+	U	d7	LN	ttest_groupfreq_pval_unadj	0.472891
Protein-mRNA	Bcell IgM+	U	d7	LN	ttest_groupfreq_pval_BH	0.683064
mRNA-Control	mDC	U	d7	LN	ttest_groupfreq_pval_unadj	0.0198315
mRNA-Control	mDC	U	d7	LN	ttest_groupfreq_pval_BH	0.0644525
Protein-Control	mDC	U	d7	LN	ttest_groupfreq_pval_unadj	0.0192182
Protein-Control	mDC	U	d7	LN	ttest_groupfreq_pval_BH	0.0644525
Protein-mRNA	mDC	U	d7	LN	ttest_groupfreq_pval_unadj	0.988581
Protein-mRNA	mDC	U	d7	LN	ttest_groupfreq_pval_BH	0.988581
mRNA-Control	pDC	U	d7	LN	ttest_groupfreq_pval_unadj	0.353409
mRNA-Control	pDC	U	d7	LN	ttest_groupfreq_pval_BH	0.618691
Protein-Control	pDC	U	d7	LN	ttest_groupfreq_pval_unadj	0.618248
Protein-Control	pDC	U	d7	LN	ttest_groupfreq_pval_BH	0.730657
Protein-mRNA	pDC	U	d7	LN	ttest_groupfreq_pval_unadj	0.662163
Protein-mRNA	pDC	U	d7	LN	ttest_groupfreq_pval_BH	0.75954
mRNA-Control	cMC	U	d7	LN	ttest_groupfreq_pval_unadj	0.0917191
mRNA-Control	cMC	U	d7	LN	ttest_groupfreq_pval_BH	0.210414
Protein-Control	cMC	U	d7	LN	ttest_groupfreq_pval_unadj	0.014566
Protein-Control	cMC	U	d7	LN	ttest_groupfreq_pval_BH	0.0644525
Protein-mRNA	cMC	U	d7	LN	ttest_groupfreq_pval_unadj	0.380733
Protein-mRNA	cMC	U	d7	LN	ttest_groupfreq_pval_BH	0.618691
mRNA-Control	intMC	U	d7	LN	ttest_groupfreq_pval_unadj	0.000119323
mRNA-Control	intMC	U	d7	LN	ttest_groupfreq_pval_BH	0.00465361
Protein-Control	intMC	U	d7	LN	ttest_groupfreq_pval_unadj	0.000241135
Protein-Control	intMC	U	d7	LN	ttest_groupfreq_pval_BH	0.00470214
Protein-mRNA	intMC	U	d7	LN	ttest_groupfreq_pval_unadj	0.770891
Protein-mRNA	intMC	U	d7	LN	ttest_groupfreq_pval_BH	0.812561
mRNA-Control	ncMC	U	d7	LN	ttest_groupfreq_pval_unadj	0.0175802
mRNA-Control	ncMC	U	d7	LN	ttest_groupfreq_pval_BH	0.0644525
Protein-Control	ncMC	U	d7	LN	ttest_groupfreq_pval_unadj	0.0547304
Protein-Control	ncMC	U	d7	LN	ttest_groupfreq_pval_BH	0.154792
Protein-mRNA	ncMC	U	d7	LN	ttest_groupfreq_pval_unadj	0.593174
Protein-mRNA	ncMC	U	d7	LN	ttest_groupfreq_pval_BH	0.722931
mRNA-Control	NK CD56+CD16-	U	d7	LN	ttest_groupfreq_pval_unadj	0.0775117
mRNA-Control	NK CD56+CD16-	U	d7	LN	ttest_groupfreq_pval_BH	0.188935
Protein-Control	NK CD56+CD16-	U	d7	LN	ttest_groupfreq_pval_unadj	0.280188
Protein-Control	NK CD56+CD16-	U	d7	LN	ttest_groupfreq_pval_BH	0.52035
Protein-mRNA	NK CD56+CD16-	U	d7	LN	ttest_groupfreq_pval_unadj	0.462918
Protein-mRNA	NK CD56+CD16-	U	d7	LN	ttest_groupfreq_pval_BH	0.683064
mRNA-Control	NK CD56loCD16+	U	d7	LN	ttest_groupfreq_pval_unadj	0.580065
mRNA-Control	NK CD56loCD16+	U	d7	LN	ttest_groupfreq_pval_BH	0.722931
Protein-Control	NK CD56loCD16+	U	d7	LN	ttest_groupfreq_pval_unadj	0.374598
Protein-Control	NK CD56loCD16+	U	d7	LN	ttest_groupfreq_pval_BH	0.618691
Protein-mRNA	NK CD56loCD16+	U	d7	LN	ttest_groupfreq_pval_unadj	0.733385
Protein-mRNA	NK CD56loCD16+	U	d7	LN	ttest_groupfreq_pval_BH	0.7945
mRNA-Control	CD4T	U	d7	LN	ttest_groupfreq_pval_unadj	0.00413714
mRNA-Control	CD4T	U	d7	LN	ttest_groupfreq_pval_BH	0.0269133
Protein-Control	CD4T	U	d7	LN	ttest_groupfreq_pval_unadj	0.247261
Protein-Control	CD4T	U	d7	LN	ttest_groupfreq_pval_BH	0.482158
Protein-mRNA	CD4T	U	d7	LN	ttest_groupfreq_pval_unadj	0.0555665
Protein-mRNA	CD4T	U	d7	LN	ttest_groupfreq_pval_BH	0.154792
mRNA-Control	CD4T HLADR+Ki67+	U	d7	LN	ttest_groupfreq_pval_unadj	0.161203
mRNA-Control	CD4T HLADR+Ki67+	U	d7	LN	ttest_groupfreq_pval_BH	0.349274
Protein-Control	CD4T HLADR+Ki67+	U	d7	LN	ttest_groupfreq_pval_unadj	0.40671
Protein-Control	CD4T HLADR+Ki67+	U	d7	LN	ttest_groupfreq_pval_BH	0.634467
Protein-mRNA	CD4T HLADR+Ki67+	U	d7	LN	ttest_groupfreq_pval_unadj	0.551284
Protein-mRNA	CD4T HLADR+Ki67+	U	d7	LN	ttest_groupfreq_pval_BH	0.722931
mRNA-Control	CD8T	U	d7	LN	ttest_groupfreq_pval_unadj	0.859967
mRNA-Control	CD8T	U	d7	LN	ttest_groupfreq_pval_BH	0.882597
Protein-Control	CD8T	U	d7	LN	ttest_groupfreq_pval_unadj	0.577963
Protein-Control	CD8T	U	d7	LN	ttest_groupfreq_pval_BH	0.722931
Protein-mRNA	CD8T	U	d7	LN	ttest_groupfreq_pval_unadj	0.702978
Protein-mRNA	CD8T	U	d7	LN	ttest_groupfreq_pval_BH	0.783319
mRNA-Control	CD8T HLADR+Ki67+	U	d7	LN	ttest_groupfreq_pval_unadj	0.00286177
mRNA-Control	CD8T HLADR+Ki67+	U	d7	LN	ttest_groupfreq_pval_BH	0.0269133
Protein-Control	CD8T HLADR+Ki67+	U	d7	LN	ttest_groupfreq_pval_unadj	0.0622543
Protein-Control	CD8T HLADR+Ki67+	U	d7	LN	ttest_groupfreq_pval_BH	0.161861
Protein-mRNA	CD8T HLADR+Ki67+	U	d7	LN	ttest_groupfreq_pval_unadj	0.174467
Protein-mRNA	CD8T HLADR+Ki67+	U	d7	LN	ttest_groupfreq_pval_BH	0.358117
mRNA-Control	Bcell	U	d7	PB	ttest_groupfreq_pval_unadj	0.418115
mRNA-Control	Bcell	U	d7	PB	ttest_groupfreq_pval_BH	0.708978
Protein-Control	Bcell	U	d7	PB	ttest_groupfreq_pval_unadj	0.672936
Protein-Control	Bcell	U	d7	PB	ttest_groupfreq_pval_BH	0.83532
Protein-mRNA	Bcell	U	d7	PB	ttest_groupfreq_pval_unadj	0.223602
Protein-mRNA	Bcell	U	d7	PB	ttest_groupfreq_pval_BH	0.52159
mRNA-Control	Bcell IgM+	U	d7	PB	ttest_groupfreq_pval_unadj	0.464093
mRNA-Control	Bcell IgM+	U	d7	PB	ttest_groupfreq_pval_BH	0.754151
Protein-Control	Bcell IgM+	U	d7	PB	ttest_groupfreq_pval_unadj	0.808855
Protein-Control	Bcell IgM+	U	d7	PB	ttest_groupfreq_pval_BH	0.83532
Protein-mRNA	Bcell IgM+	U	d7	PB	ttest_groupfreq_pval_unadj	0.333106
Protein-mRNA	Bcell IgM+	U	d7	PB	ttest_groupfreq_pval_BH	0.701567
mRNA-Control	mDC	U	d7	PB	ttest_groupfreq_pval_unadj	0.0183938
mRNA-Control	mDC	U	d7	PB	ttest_groupfreq_pval_BH	0.11956
Protein-Control	mDC	U	d7	PB	ttest_groupfreq_pval_unadj	0.0615083
Protein-Control	mDC	U	d7	PB	ttest_groupfreq_pval_BH	0.298776
Protein-mRNA	mDC	U	d7	PB	ttest_groupfreq_pval_unadj	0.567577
Protein-mRNA	mDC	U	d7	PB	ttest_groupfreq_pval_BH	0.804027
mRNA-Control	pDC	U	d7	PB	ttest_groupfreq_pval_unadj	0.00600863
mRNA-Control	pDC	U	d7	PB	ttest_groupfreq_pval_BH	0.0485049
Protein-Control	pDC	U	d7	PB	ttest_groupfreq_pval_unadj	0.360281
Protein-Control	pDC	U	d7	PB	ttest_groupfreq_pval_BH	0.702549
Protein-mRNA	pDC	U	d7	PB	ttest_groupfreq_pval_unadj	0.0460727
Protein-mRNA	pDC	U	d7	PB	ttest_groupfreq_pval_BH	0.256691
mRNA-Control	cMC	U	d7	PB	ttest_groupfreq_pval_unadj	0.710215
mRNA-Control	cMC	U	d7	PB	ttest_groupfreq_pval_BH	0.83532
Protein-Control	cMC	U	d7	PB	ttest_groupfreq_pval_unadj	0.101364
Protein-Control	cMC	U	d7	PB	ttest_groupfreq_pval_BH	0.359381
Protein-mRNA	cMC	U	d7	PB	ttest_groupfreq_pval_unadj	0.195604
Protein-mRNA	cMC	U	d7	PB	ttest_groupfreq_pval_BH	0.52159
mRNA-Control	intMC	U	d7	PB	ttest_groupfreq_pval_unadj	0.728888
mRNA-Control	intMC	U	d7	PB	ttest_groupfreq_pval_BH	0.83532
Protein-Control	intMC	U	d7	PB	ttest_groupfreq_pval_unadj	0.616509
Protein-Control	intMC	U	d7	PB	ttest_groupfreq_pval_BH	0.829098
Protein-mRNA	intMC	U	d7	PB	ttest_groupfreq_pval_unadj	0.399709
Protein-mRNA	intMC	U	d7	PB	ttest_groupfreq_pval_BH	0.708575
mRNA-Control	ncMC	U	d7	PB	ttest_groupfreq_pval_unadj	0.813902
mRNA-Control	ncMC	U	d7	PB	ttest_groupfreq_pval_BH	0.83532
Protein-Control	ncMC	U	d7	PB	ttest_groupfreq_pval_unadj	0.712796
Protein-Control	ncMC	U	d7	PB	ttest_groupfreq_pval_BH	0.83532
Protein-mRNA	ncMC	U	d7	PB	ttest_groupfreq_pval_unadj	0.894093
Protein-mRNA	ncMC	U	d7	PB	ttest_groupfreq_pval_BH	0.894093
mRNA-Control	NK CD56+CD16-	U	d7	PB	ttest_groupfreq_pval_unadj	0.0796812
mRNA-Control	NK CD56+CD16-	U	d7	PB	ttest_groupfreq_pval_BH	0.310757
Protein-Control	NK CD56+CD16-	U	d7	PB	ttest_groupfreq_pval_unadj	0.1371
Protein-Control	NK CD56+CD16-	U	d7	PB	ttest_groupfreq_pval_BH	0.445576
Protein-mRNA	NK CD56+CD16-	U	d7	PB	ttest_groupfreq_pval_unadj	0.770147
Protein-mRNA	NK CD56+CD16-	U	d7	PB	ttest_groupfreq_pval_BH	0.83532
mRNA-Control	NK CD56loCD16+	U	d7	PB	ttest_groupfreq_pval_unadj	0.226982
mRNA-Control	NK CD56loCD16+	U	d7	PB	ttest_groupfreq_pval_BH	0.52159
Protein-Control	NK CD56loCD16+	U	d7	PB	ttest_groupfreq_pval_unadj	0.788313
Protein-Control	NK CD56loCD16+	U	d7	PB	ttest_groupfreq_pval_BH	0.83532
Protein-mRNA	NK CD56loCD16+	U	d7	PB	ttest_groupfreq_pval_unadj	0.341789
Protein-mRNA	NK CD56loCD16+	U	d7	PB	ttest_groupfreq_pval_BH	0.701567
mRNA-Control	CD4T	U	d7	PB	ttest_groupfreq_pval_unadj	0.0689483
mRNA-Control	CD4T	U	d7	PB	ttest_groupfreq_pval_BH	0.298776
Protein-Control	CD4T	U	d7	PB	ttest_groupfreq_pval_unadj	0.523117
Protein-Control	CD4T	U	d7	PB	ttest_groupfreq_pval_BH	0.799836
Protein-mRNA	CD4T	U	d7	PB	ttest_groupfreq_pval_unadj	0.218828
Protein-mRNA	CD4T	U	d7	PB	ttest_groupfreq_pval_BH	0.52159
mRNA-Control	CD4T HLADR+Ki67+	U	d7	PB	ttest_groupfreq_pval_unadj	0.713536
mRNA-Control	CD4T HLADR+Ki67+	U	d7	PB	ttest_groupfreq_pval_BH	0.83532
Protein-Control	CD4T HLADR+Ki67+	U	d7	PB	ttest_groupfreq_pval_unadj	0.22736
Protein-Control	CD4T HLADR+Ki67+	U	d7	PB	ttest_groupfreq_pval_BH	0.52159
Protein-mRNA	CD4T HLADR+Ki67+	U	d7	PB	ttest_groupfreq_pval_unadj	0.393356
Protein-mRNA	CD4T HLADR+Ki67+	U	d7	PB	ttest_groupfreq_pval_BH	0.708575
mRNA-Control	CD8T	U	d7	PB	ttest_groupfreq_pval_unadj	0.00621857
mRNA-Control	CD8T	U	d7	PB	ttest_groupfreq_pval_BH	0.0485049
Protein-Control	CD8T	U	d7	PB	ttest_groupfreq_pval_unadj	0.00165722
Protein-Control	CD8T	U	d7	PB	ttest_groupfreq_pval_BH	0.0215439
Protein-mRNA	CD8T	U	d7	PB	ttest_groupfreq_pval_unadj	0.57725
Protein-mRNA	CD8T	U	d7	PB	ttest_groupfreq_pval_BH	0.804027
mRNA-Control	CD8T HLADR+Ki67+	U	d7	PB	ttest_groupfreq_pval_unadj	6.39165e-05
mRNA-Control	CD8T HLADR+Ki67+	U	d7	PB	ttest_groupfreq_pval_BH	0.00124637
Protein-Control	CD8T HLADR+Ki67+	U	d7	PB	ttest_groupfreq_pval_unadj	1.45392e-05
Protein-Control	CD8T HLADR+Ki67+	U	d7	PB	ttest_groupfreq_pval_BH	0.000567028
Protein-mRNA	CD8T HLADR+Ki67+	U	d7	PB	ttest_groupfreq_pval_unadj	0.533224
Protein-mRNA	CD8T HLADR+Ki67+	U	d7	PB	ttest_groupfreq_pval_BH	0.799836
Control Protein mRNA	Bcell	U	d7	LN	anova_freq_pval_unadj	0.0101966
Control Protein mRNA	Bcell	U	d7	LN	anova_freq_pval_BH	0.0331894
Control Protein mRNA	Bcell IgM+	U	d7	LN	anova_freq_pval_unadj	0.00959838
Control Protein mRNA	Bcell IgM+	U	d7	LN	anova_freq_pval_BH	0.0331894
Control Protein mRNA	mDC	U	d7	LN	anova_freq_pval_unadj	0.0279293
Control Protein mRNA	mDC	U	d7	LN	anova_freq_pval_BH	0.0605134
Control Protein mRNA	pDC	U	d7	LN	anova_freq_pval_unadj	0.643039
Control Protein mRNA	pDC	U	d7	LN	anova_freq_pval_BH	0.718109
Control Protein mRNA	cMC	U	d7	LN	anova_freq_pval_unadj	0.0429177
Control Protein mRNA	cMC	U	d7	LN	anova_freq_pval_BH	0.0697413
Control Protein mRNA	intMC	U	d7	LN	anova_freq_pval_unadj	0.000141729
Control Protein mRNA	intMC	U	d7	LN	anova_freq_pval_BH	0.00184248
Control Protein mRNA	ncMC	U	d7	LN	anova_freq_pval_unadj	0.0422916
Control Protein mRNA	ncMC	U	d7	LN	anova_freq_pval_BH	0.0697413
Control Protein mRNA	NK CD56+CD16-	U	d7	LN	anova_freq_pval_unadj	0.199126
Control Protein mRNA	NK CD56+CD16-	U	d7	LN	anova_freq_pval_BH	0.287627
Control Protein mRNA	NK CD56loCD16+	U	d7	LN	anova_freq_pval_unadj	0.66287
Control Protein mRNA	NK CD56loCD16+	U	d7	LN	anova_freq_pval_BH	0.718109
Control Protein mRNA	CD4T	U	d7	LN	anova_freq_pval_unadj	0.0137766
Control Protein mRNA	CD4T	U	d7	LN	anova_freq_pval_BH	0.0358192
Control Protein mRNA	CD4T HLADR+Ki67+	U	d7	LN	anova_freq_pval_unadj	0.362875
Control Protein mRNA	CD4T HLADR+Ki67+	U	d7	LN	anova_freq_pval_BH	0.471738
Control Protein mRNA	CD8T	U	d7	LN	anova_freq_pval_unadj	0.847394
Control Protein mRNA	CD8T	U	d7	LN	anova_freq_pval_BH	0.847394
Control Protein mRNA	CD8T HLADR+Ki67+	U	d7	LN	anova_freq_pval_unadj	0.0102121
Control Protein mRNA	CD8T HLADR+Ki67+	U	d7	LN	anova_freq_pval_BH	0.0331894
Control Protein mRNA	Bcell	U	d7	PB	anova_freq_pval_unadj	0.457128
Control Protein mRNA	Bcell	U	d7	PB	anova_freq_pval_BH	0.594267
Control Protein mRNA	Bcell IgM+	U	d7	PB	anova_freq_pval_unadj	0.594829
Control Protein mRNA	Bcell IgM+	U	d7	PB	anova_freq_pval_BH	0.702979
Control Protein mRNA	mDC	U	d7	PB	anova_freq_pval_unadj	0.0455528
Control Protein mRNA	mDC	U	d7	PB	anova_freq_pval_BH	0.148047
Control Protein mRNA	pDC	U	d7	PB	anova_freq_pval_unadj	0.017906
Control Protein mRNA	pDC	U	d7	PB	anova_freq_pval_BH	0.0775926
Control Protein mRNA	cMC	U	d7	PB	anova_freq_pval_unadj	0.221381
Control Protein mRNA	cMC	U	d7	PB	anova_freq_pval_BH	0.411137
Control Protein mRNA	intMC	U	d7	PB	anova_freq_pval_unadj	0.692749
Control Protein mRNA	intMC	U	d7	PB	anova_freq_pval_BH	0.750478
Control Protein mRNA	ncMC	U	d7	PB	anova_freq_pval_unadj	0.931314
Control Protein mRNA	ncMC	U	d7	PB	anova_freq_pval_BH	0.931314
Control Protein mRNA	NK CD56+CD16-	U	d7	PB	anova_freq_pval_unadj	0.166299
Control Protein mRNA	NK CD56+CD16-	U	d7	PB	anova_freq_pval_BH	0.377533
Control Protein mRNA	NK CD56loCD16+	U	d7	PB	anova_freq_pval_unadj	0.439005
Control Protein mRNA	NK CD56loCD16+	U	d7	PB	anova_freq_pval_BH	0.594267
Control Protein mRNA	CD4T	U	d7	PB	anova_freq_pval_unadj	0.174246
Control Protein mRNA	CD4T	U	d7	PB	anova_freq_pval_BH	0.377533
Control Protein mRNA	CD4T HLADR+Ki67+	U	d7	PB	anova_freq_pval_unadj	0.456243
Control Protein mRNA	CD4T HLADR+Ki67+	U	d7	PB	anova_freq_pval_BH	0.594267
Control Protein mRNA	CD8T	U	d7	PB	anova_freq_pval_unadj	0.00343539
Control Protein mRNA	CD8T	U	d7	PB	anova_freq_pval_BH	0.02233
Control Protein mRNA	CD8T HLADR+Ki67+	U	d7	PB	anova_freq_pval_unadj	2.05134e-05
Control Protein mRNA	CD8T HLADR+Ki67+	U	d7	PB	anova_freq_pval_BH	0.000266674

## Sheet: Figure 4A
cell_pop	stim_cond	marker	mean_feature	ttest_stim_pval_unadj	ttest_stim_pval_BH	tissue_type
Bcell	P	4EBP1	-0.0662597	0.533079	0.900003	LN
Bcell	P	CREB	0.924295	2.8877e-10	1.25134e-08	LN
Bcell	P	Erk1_2	2.12666	1.11277e-17	2.1699e-15	LN
Bcell	P	IkBa	-0.531788	1.13643e-09	4.02916e-08	LN
Bcell	P	MAPKAPK2	0.309133	6.32475e-06	9.86661e-05	LN
Bcell	P	P38	0.471148	1.27583e-05	0.000191374	LN
Bcell	P	PLCg2	0.250093	0.00555679	0.0381664	LN
Bcell	P	S6	0.959643	1.56644e-15	1.52728e-13	LN
Bcell	P	STAT1	0.0328782	0.0171563	0.0929302	LN
Bcell	P	STAT3	0.209291	1.6058e-05	0.000215952	LN
Bcell	P	STAT4	-0.133362	0.0521745	0.223605	LN
Bcell	P	STAT5	0.0299093	0.36844	0.753372	LN
Bcell	P	STAT6	-0.0522924	0.077683	0.280522	LN
Bcell	P	TBK1	0.481702	3.28981e-06	5.57837e-05	LN
Bcell	P	Zap70_Syk	-0.0682017	0.0462424	0.204938	LN
Bcell	R	4EBP1	-0.000227859	0.998285	0.998285	LN
Bcell	R	CREB	0.164281	0.0723793	0.267792	LN
Bcell	R	Erk1_2	0.0986231	0.129883	0.408503	LN
Bcell	R	IkBa	-0.259631	0.000285933	0.00293457	LN
Bcell	R	MAPKAPK2	0.0593085	0.197481	0.550126	LN
Bcell	R	P38	0.166397	0.0582646	0.244335	LN
Bcell	R	PLCg2	0.0796545	0.302859	0.69772	LN
Bcell	R	S6	0.0334658	0.605925	0.919134	LN
Bcell	R	STAT1	0.00793511	0.553951	0.919134	LN
Bcell	R	STAT3	0.0545183	0.210071	0.576954	LN
Bcell	R	STAT4	0.0121718	0.865086	0.986954	LN
Bcell	R	STAT5	0.0255852	0.442861	0.834058	LN
Bcell	R	STAT6	0.00455719	0.889129	0.98845	LN
Bcell	R	TBK1	0.1565	0.0659054	0.251991	LN
Bcell	R	Zap70_Syk	0.0399203	0.289651	0.680506	LN
Bcell IgM+	P	4EBP1	-0.0776994	0.450416	0.836487	LN
Bcell IgM+	P	CREB	0.925462	1.31103e-10	7.42142e-09	LN
Bcell IgM+	P	Erk1_2	2.13781	7.48214e-18	2.1699e-15	LN
Bcell IgM+	P	IkBa	-0.54147	4.77255e-10	1.8613e-08	LN
Bcell IgM+	P	MAPKAPK2	0.308142	5.7955e-06	9.41769e-05	LN
Bcell IgM+	P	P38	0.463248	1.53454e-05	0.000215952	LN
Bcell IgM+	P	PLCg2	0.250642	0.00546136	0.0381664	LN
Bcell IgM+	P	S6	0.950229	1.09688e-15	1.42594e-13	LN
Bcell IgM+	P	STAT1	0.0324559	0.0159738	0.0877434	LN
Bcell IgM+	P	STAT3	0.207143	1.70378e-05	0.000221492	LN
Bcell IgM+	P	STAT4	-0.137658	0.0397847	0.178345	LN
Bcell IgM+	P	STAT5	0.0282862	0.374318	0.758308	LN
Bcell IgM+	P	STAT6	-0.0532547	0.0625735	0.248476	LN
Bcell IgM+	P	TBK1	0.492184	1.32544e-06	2.5846e-05	LN
Bcell IgM+	P	Zap70_Syk	-0.0727631	0.0332379	0.158083	LN
Bcell IgM+	R	4EBP1	-0.000750234	0.994197	0.998285	LN
Bcell IgM+	R	CREB	0.163645	0.0641235	0.248752	LN
Bcell IgM+	R	Erk1_2	0.0978629	0.118247	0.381127	LN
Bcell IgM+	R	IkBa	-0.269159	0.000139898	0.00160472	LN
Bcell IgM+	R	MAPKAPK2	0.0597629	0.188206	0.546793	LN
Bcell IgM+	R	P38	0.172826	0.0493916	0.216435	LN
Bcell IgM+	R	PLCg2	0.0794512	0.307324	0.69772	LN
Bcell IgM+	R	S6	0.0288798	0.653609	0.926936	LN
Bcell IgM+	R	STAT1	0.00743365	0.570318	0.919134	LN
Bcell IgM+	R	STAT3	0.0531791	0.218832	0.591985	LN
Bcell IgM+	R	STAT4	0.01054	0.879963	0.986954	LN
Bcell IgM+	R	STAT5	0.02483	0.43631	0.834058	LN
Bcell IgM+	R	STAT6	0.0039007	0.901342	0.98845	LN
Bcell IgM+	R	TBK1	0.160574	0.0519838	0.223605	LN
Bcell IgM+	R	Zap70_Syk	0.0417995	0.267026	0.650733	LN
CD4T	P	4EBP1	-0.0642396	0.318691	0.708869	LN
CD4T	P	CREB	0.244752	0.0328362	0.158083	LN
CD4T	P	Erk1_2	1.05853	1.03357e-11	8.06186e-10	LN
CD4T	P	IkBa	-0.713205	1.99681e-07	4.58091e-06	LN
CD4T	P	MAPKAPK2	0.108852	0.0100854	0.0614581	LN
CD4T	P	P38	0.255841	0.00015044	0.00167633	LN
CD4T	P	PLCg2	0.0313173	0.444831	0.834058	LN
CD4T	P	S6	0.618589	4.91532e-07	1.00893e-05	LN
CD4T	P	STAT1	0.0216358	0.108395	0.358255	LN
CD4T	P	STAT3	0.152497	0.000715398	0.00648849	LN
CD4T	P	STAT4	-0.0502862	0.286748	0.677767	LN
CD4T	P	STAT5	0.00646323	0.855066	0.986954	LN
CD4T	P	STAT6	-0.0117574	0.61672	0.919134	LN
CD4T	P	TBK1	0.10397	0.105058	0.350192	LN
CD4T	P	Zap70_Syk	-0.00833153	0.603073	0.919134	LN
CD4T	R	4EBP1	0.00285854	0.967149	0.992601	LN
CD4T	R	CREB	0.083112	0.429768	0.834058	LN
CD4T	R	Erk1_2	0.0330132	0.595116	0.919134	LN
CD4T	R	IkBa	0.0485788	0.735139	0.965211	LN
CD4T	R	MAPKAPK2	0.0216656	0.523221	0.891074	LN
CD4T	R	P38	0.00893493	0.83642	0.979591	LN
CD4T	R	PLCg2	0.021553	0.586153	0.919134	LN
CD4T	R	S6	0.0267336	0.737521	0.965211	LN
CD4T	R	STAT1	0.00952292	0.468095	0.861118	LN
CD4T	R	STAT3	0.0496125	0.220097	0.591985	LN
CD4T	R	STAT4	-0.00224828	0.964029	0.992601	LN
CD4T	R	STAT5	0.0252463	0.487931	0.880199	LN
CD4T	R	STAT6	0.00294879	0.904692	0.98845	LN
CD4T	R	TBK1	0.0167059	0.781525	0.973786	LN
CD4T	R	Zap70_Syk	0.0111842	0.510067	0.888062	LN
CD4T HLADR+Ki67+	P	4EBP1	-0.239226	0.0102953	0.0617716	LN
CD4T HLADR+Ki67+	P	CREB	-0.0910401	0.439652	0.834058	LN
CD4T HLADR+Ki67+	P	Erk1_2	0.382954	0.000106823	0.00126246	LN
CD4T HLADR+Ki67+	P	IkBa	-0.571905	4.93385e-09	1.48016e-07	LN
CD4T HLADR+Ki67+	P	MAPKAPK2	-0.0411598	0.615246	0.919134	LN
CD4T HLADR+Ki67+	P	P38	0.0585483	0.44069	0.834058	LN
CD4T HLADR+Ki67+	P	PLCg2	-0.132945	0.0344743	0.161503	LN
CD4T HLADR+Ki67+	P	S6	0.125282	0.194531	0.550126	LN
CD4T HLADR+Ki67+	P	STAT1	-0.0017527	0.95942	0.992601	LN
CD4T HLADR+Ki67+	P	STAT3	0.0687907	0.182504	0.535164	LN
CD4T HLADR+Ki67+	P	STAT4	-0.19613	0.000302971	0.00302971	LN
CD4T HLADR+Ki67+	P	STAT5	-0.0580738	0.383713	0.771381	LN
CD4T HLADR+Ki67+	P	STAT6	-0.173367	0.000237602	0.00250445	LN
CD4T HLADR+Ki67+	P	TBK1	0.0102304	0.880667	0.986954	LN
CD4T HLADR+Ki67+	P	Zap70_Syk	-0.0573595	0.00557816	0.0381664	LN
CD4T HLADR+Ki67+	R	4EBP1	-0.0179351	0.849987	0.986592	LN
CD4T HLADR+Ki67+	R	CREB	0.0530689	0.619628	0.919134	LN
CD4T HLADR+Ki67+	R	Erk1_2	0.0243792	0.686832	0.948773	LN
CD4T HLADR+Ki67+	R	IkBa	-0.0886642	0.307713	0.69772	LN
CD4T HLADR+Ki67+	R	MAPKAPK2	-0.0191722	0.793653	0.97744	LN
CD4T HLADR+Ki67+	R	P38	-0.000235351	0.997205	0.998285	LN
CD4T HLADR+Ki67+	R	PLCg2	-0.0199566	0.744545	0.965577	LN
CD4T HLADR+Ki67+	R	S6	-0.0278994	0.700252	0.954889	LN
CD4T HLADR+Ki67+	R	STAT1	0.0489953	0.189274	0.546793	LN
CD4T HLADR+Ki67+	R	STAT3	0.0105725	0.820241	0.979591	LN
CD4T HLADR+Ki67+	R	STAT4	-0.0367678	0.489752	0.880199	LN
CD4T HLADR+Ki67+	R	STAT5	0.0520222	0.432478	0.834058	LN
CD4T HLADR+Ki67+	R	STAT6	-0.0222321	0.619157	0.919134	LN
CD4T HLADR+Ki67+	R	TBK1	0.0122354	0.845684	0.984652	LN
CD4T HLADR+Ki67+	R	Zap70_Syk	0.0134616	0.536015	0.901059	LN
CD8T	P	4EBP1	-0.0848171	0.248676	0.628528	LN
CD8T	P	CREB	0.172873	0.17471	0.52013	LN
CD8T	P	Erk1_2	1.11839	1.33205e-10	7.42142e-09	LN
CD8T	P	IkBa	-0.671294	1.62348e-06	3.01504e-05	LN
CD8T	P	MAPKAPK2	0.105334	0.0288525	0.147914	LN
CD8T	P	P38	0.251877	0.000565569	0.0053798	LN
CD8T	P	PLCg2	0.0154196	0.750824	0.965577	LN
CD8T	P	S6	0.586089	3.18204e-06	5.57837e-05	LN
CD8T	P	STAT1	0.0247505	0.157286	0.483004	LN
CD8T	P	STAT3	0.143645	0.00274455	0.0218444	LN
CD8T	P	STAT4	-0.0486806	0.339223	0.722722	LN
CD8T	P	STAT5	0.00853016	0.830971	0.979591	LN
CD8T	P	STAT6	-0.00858012	0.725664	0.962624	LN
CD8T	P	TBK1	0.0949765	0.17805	0.526057	LN
CD8T	P	Zap70_Syk	-0.0158368	0.400029	0.795977	LN
CD8T	R	4EBP1	-0.00704507	0.929521	0.992308	LN
CD8T	R	CREB	0.0738291	0.544427	0.908894	LN
CD8T	R	Erk1_2	0.0326389	0.618416	0.919134	LN
CD8T	R	IkBa	0.0464791	0.760195	0.965577	LN
CD8T	R	MAPKAPK2	0.0202899	0.606309	0.919134	LN
CD8T	R	P38	0.0109438	0.821076	0.979591	LN
CD8T	R	PLCg2	0.0236559	0.619826	0.919134	LN
CD8T	R	S6	0.0230657	0.776497	0.971339	LN
CD8T	R	STAT1	0.00955074	0.565095	0.919134	LN
CD8T	R	STAT3	0.0474105	0.272593	0.652215	LN
CD8T	R	STAT4	0.000709782	0.989498	0.998285	LN
CD8T	R	STAT5	0.0278635	0.493298	0.881382	LN
CD8T	R	STAT6	0.00208452	0.933787	0.992308	LN
CD8T	R	TBK1	0.0200248	0.762201	0.965577	LN
CD8T	R	Zap70_Syk	0.0136011	0.498719	0.884093	LN
CD8T HLADR+Ki67+	P	4EBP1	-0.3724	0.0130208	0.0746781	LN
CD8T HLADR+Ki67+	P	CREB	-0.218322	0.159761	0.485379	LN
CD8T HLADR+Ki67+	P	Erk1_2	0.46489	0.00112393	0.00952897	LN
CD8T HLADR+Ki67+	P	IkBa	-0.662902	4.97834e-08	1.21347e-06	LN
CD8T HLADR+Ki67+	P	MAPKAPK2	-0.0312183	0.765034	0.965577	LN
CD8T HLADR+Ki67+	P	P38	0.0392171	0.730219	0.965211	LN
CD8T HLADR+Ki67+	P	PLCg2	-0.179863	0.0953807	0.326302	LN
CD8T HLADR+Ki67+	P	S6	0.055772	0.657369	0.928182	LN
CD8T HLADR+Ki67+	P	STAT1	-0.016181	0.798079	0.97744	LN
CD8T HLADR+Ki67+	P	STAT3	0.0884953	0.19518	0.550126	LN
CD8T HLADR+Ki67+	P	STAT4	-0.238729	0.0100135	0.0614581	LN
CD8T HLADR+Ki67+	P	STAT5	-0.0859447	0.344123	0.722722	LN
CD8T HLADR+Ki67+	P	STAT6	-0.219599	0.00396341	0.0291647	LN
CD8T HLADR+Ki67+	P	TBK1	0.00474606	0.965844	0.992601	LN
CD8T HLADR+Ki67+	P	Zap70_Syk	-0.0709906	0.0630748	0.248476	LN
CD8T HLADR+Ki67+	R	4EBP1	-0.156794	0.304202	0.69772	LN
CD8T HLADR+Ki67+	R	CREB	-0.0371992	0.790479	0.97744	LN
CD8T HLADR+Ki67+	R	Erk1_2	0.0322349	0.72009	0.961765	LN
CD8T HLADR+Ki67+	R	IkBa	-0.248838	0.0292035	0.147914	LN
CD8T HLADR+Ki67+	R	MAPKAPK2	-0.0259375	0.799	0.97744	LN
CD8T HLADR+Ki67+	R	P38	0.0301402	0.799496	0.97744	LN
CD8T HLADR+Ki67+	R	PLCg2	-0.0197201	0.86462	0.986954	LN
CD8T HLADR+Ki67+	R	S6	-0.0981062	0.343371	0.722722	LN
CD8T HLADR+Ki67+	R	STAT1	0.00300617	0.961323	0.992601	LN
CD8T HLADR+Ki67+	R	STAT3	0.0320395	0.587422	0.919134	LN
CD8T HLADR+Ki67+	R	STAT4	-0.0318383	0.746373	0.965577	LN
CD8T HLADR+Ki67+	R	STAT5	0.0312601	0.719353	0.961765	LN
CD8T HLADR+Ki67+	R	STAT6	-0.0188975	0.809459	0.979591	LN
CD8T HLADR+Ki67+	R	TBK1	-0.0136691	0.892143	0.98845	LN
CD8T HLADR+Ki67+	R	Zap70_Syk	0.00484268	0.91751	0.991216	LN
cMC	P	4EBP1	-0.0932222	0.638664	0.923181	LN
cMC	P	CREB	0.523574	0.000643671	0.00597694	LN
cMC	P	Erk1_2	1.19647	1.36857e-09	4.44786e-08	LN
cMC	P	IkBa	-0.116425	0.306611	0.69772	LN
cMC	P	MAPKAPK2	0.126279	0.124329	0.394215	LN
cMC	P	P38	0.280239	0.0318251	0.155147	LN
cMC	P	PLCg2	0.0896686	0.415609	0.822779	LN
cMC	P	S6	0.477047	0.00718303	0.0461572	LN
cMC	P	STAT1	0.0195335	0.596176	0.919134	LN
cMC	P	STAT3	0.107398	0.13333	0.412688	LN
cMC	P	STAT4	-0.114346	0.326287	0.714898	LN
cMC	P	STAT5	0.0359112	0.612338	0.919134	LN
cMC	P	STAT6	-0.0256435	0.706194	0.956305	LN
cMC	P	TBK1	0.0259882	0.83624	0.979591	LN
cMC	P	Zap70_Syk	-0.0513886	0.207032	0.572641	LN
cMC	R	4EBP1	-0.084001	0.691274	0.949284	LN
cMC	R	CREB	0.0954891	0.455881	0.842624	LN
cMC	R	Erk1_2	0.32912	0.006383	0.0421927	LN
cMC	R	IkBa	-0.200711	0.0675916	0.255929	LN
cMC	R	MAPKAPK2	0.0843166	0.270865	0.652083	LN
cMC	R	P38	0.333077	0.022625	0.11924	LN
cMC	R	PLCg2	0.0784653	0.472646	0.861365	LN
cMC	R	S6	0.0947024	0.569536	0.919134	LN
cMC	R	STAT1	-0.00410813	0.90324	0.98845	LN
cMC	R	STAT3	0.0291387	0.680268	0.947516	LN
cMC	R	STAT4	0.0100189	0.933584	0.992308	LN
cMC	R	STAT5	-0.00362839	0.960123	0.992601	LN
cMC	R	STAT6	-0.0222596	0.688469	0.948773	LN
cMC	R	TBK1	0.212913	0.0999467	0.33895	LN
cMC	R	Zap70_Syk	0.00395649	0.920842	0.99165	LN
intMC	P	4EBP1	-0.0659411	0.636268	0.923181	LN
intMC	P	CREB	0.0801254	0.471236	0.861365	LN
intMC	P	Erk1_2	0.290364	0.00738225	0.0464367	LN
intMC	P	IkBa	-0.132364	0.069599	0.260996	LN
intMC	P	MAPKAPK2	-0.0119695	0.763617	0.965577	LN
intMC	P	P38	-0.00317597	0.940033	0.992601	LN
intMC	P	PLCg2	-0.0319014	0.442995	0.834058	LN
intMC	P	S6	-0.11437	0.520543	0.890645	LN
intMC	P	STAT1	0.0132533	0.641967	0.923181	LN
intMC	P	STAT3	-0.0331036	0.604937	0.919134	LN
intMC	P	STAT4	0.034503	0.685838	0.948773	LN
intMC	P	STAT5	-0.0441376	0.375265	0.758308	LN
intMC	P	STAT6	0.0190645	0.650958	0.926546	LN
intMC	P	TBK1	0.00705118	0.938377	0.992601	LN
intMC	P	Zap70_Syk	0.00413591	0.908635	0.989854	LN
intMC	R	4EBP1	-0.0050402	0.970194	0.993112	LN
intMC	R	CREB	0.189308	0.0644204	0.248752	LN
intMC	R	Erk1_2	0.126995	0.164333	0.492998	LN
intMC	R	IkBa	-0.0755387	0.317479	0.708869	LN
intMC	R	MAPKAPK2	0.0750799	0.0927677	0.32303	LN
intMC	R	P38	0.0921081	0.0936352	0.323166	LN
intMC	R	PLCg2	0.0283851	0.49493	0.881382	LN
intMC	R	S6	0.0272543	0.876175	0.986954	LN
intMC	R	STAT1	0.0407202	0.226684	0.604863	LN
intMC	R	STAT3	0.0547436	0.368959	0.753372	LN
intMC	R	STAT4	0.0973759	0.23698	0.616011	LN
intMC	R	STAT5	0.0747075	0.238507	0.616011	LN
intMC	R	STAT6	0.0623596	0.33311	0.721607	LN
intMC	R	TBK1	0.0975122	0.286648	0.677767	LN
intMC	R	Zap70_Syk	0.0212562	0.349722	0.725487	LN
mDC	P	4EBP1	0.349443	0.196366	0.550126	LN
mDC	P	CREB	0.75244	0.00469323	0.0338956	LN
mDC	P	Erk1_2	1.72839	3.75547e-08	9.76422e-07	LN
mDC	P	IkBa	-0.0230847	0.928522	0.992308	LN
mDC	P	MAPKAPK2	0.588077	0.00303757	0.023693	LN
mDC	P	P38	0.636911	0.00103788	0.00899499	LN
mDC	P	PLCg2	0.519076	0.00573604	0.0385699	LN
mDC	P	S6	0.562135	0.0764707	0.278725	LN
mDC	P	STAT1	0.00208848	0.975107	0.995529	LN
mDC	P	STAT3	0.295284	0.0358407	0.164446	LN
mDC	P	STAT4	-0.183801	0.191508	0.549177	LN
mDC	P	STAT5	0.0465054	0.69457	0.950464	LN
mDC	P	STAT6	-0.16928	0.0125443	0.073019	LN
mDC	P	TBK1	0.124094	0.486749	0.880199	LN
mDC	P	Zap70_Syk	-0.0929809	0.0347853	0.161503	LN
mDC	R	4EBP1	0.14623	0.577716	0.919134	LN
mDC	R	CREB	0.116849	0.645408	0.923181	LN
mDC	R	Erk1_2	0.507755	0.0140372	0.0793404	LN
mDC	R	IkBa	-0.833749	0.00040339	0.00393306	LN
mDC	R	MAPKAPK2	0.336369	0.0545785	0.231365	LN
mDC	R	P38	0.577573	0.00334047	0.0255448	LN
mDC	R	PLCg2	0.315418	0.0804291	0.287774	LN
mDC	R	S6	0.14537	0.636168	0.923181	LN
mDC	R	STAT1	0.0694043	0.337074	0.722301	LN
mDC	R	STAT3	0.115922	0.367866	0.753372	LN
mDC	R	STAT4	0.0934618	0.520685	0.890645	LN
mDC	R	STAT5	0.16225	0.227987	0.604863	LN
mDC	R	STAT6	-0.0284116	0.711334	0.959931	LN
mDC	R	TBK1	0.402099	0.0310031	0.153814	LN
mDC	R	Zap70_Syk	-0.0343359	0.515431	0.88946	LN
ncMC	P	4EBP1	-0.0240429	0.827565	0.979591	LN
ncMC	P	CREB	-0.0196605	0.832558	0.979591	LN
ncMC	P	Erk1_2	0.0953592	0.329603	0.718129	LN
ncMC	P	IkBa	-0.127404	0.0382924	0.173652	LN
ncMC	P	MAPKAPK2	-0.0391448	0.236761	0.616011	LN
ncMC	P	P38	-0.044948	0.300413	0.69772	LN
ncMC	P	PLCg2	-0.0115329	0.759762	0.965577	LN
ncMC	P	S6	-0.0707257	0.611549	0.919134	LN
ncMC	P	STAT1	-0.00841342	0.74105	0.965577	LN
ncMC	P	STAT3	-0.0227236	0.725671	0.962624	LN
ncMC	P	STAT4	-0.104487	0.123242	0.393972	LN
ncMC	P	STAT5	-0.0472715	0.254377	0.631893	LN
ncMC	P	STAT6	-0.0236921	0.564472	0.919134	LN
ncMC	P	TBK1	-0.0140032	0.877997	0.986954	LN
ncMC	P	Zap70_Syk	-0.0260283	0.233782	0.616011	LN
ncMC	R	4EBP1	0.000331775	0.997674	0.998285	LN
ncMC	R	CREB	-0.01732	0.862208	0.986954	LN
ncMC	R	Erk1_2	0.0323554	0.644729	0.923181	LN
ncMC	R	IkBa	-0.0571378	0.324299	0.714558	LN
ncMC	R	MAPKAPK2	-0.0052858	0.890435	0.98845	LN
ncMC	R	P38	0.0276682	0.574733	0.919134	LN
ncMC	R	PLCg2	-0.0247985	0.545336	0.908894	LN
ncMC	R	S6	-0.038503	0.773184	0.971339	LN
ncMC	R	STAT1	-0.0049577	0.829041	0.979591	LN
ncMC	R	STAT3	0.00434964	0.945395	0.992601	LN
ncMC	R	STAT4	-0.0393954	0.589602	0.919134	LN
ncMC	R	STAT5	0.00486254	0.917112	0.991216	LN
ncMC	R	STAT6	-0.00309308	0.951885	0.992601	LN
ncMC	R	TBK1	0.0239444	0.808287	0.979591	LN
ncMC	R	Zap70_Syk	0.00364574	0.876159	0.986954	LN
NK CD56+CD16-	P	4EBP1	0.105059	0.642176	0.923181	LN
NK CD56+CD16-	P	CREB	0.547774	0.0120073	0.0709521	LN
NK CD56+CD16-	P	Erk1_2	1.33438	2.26614e-10	1.10474e-08	LN
NK CD56+CD16-	P	IkBa	-0.130184	0.397215	0.79443	LN
NK CD56+CD16-	P	MAPKAPK2	0.246769	0.0604697	0.248476	LN
NK CD56+CD16-	P	P38	0.326356	0.00721946	0.0461572	LN
NK CD56+CD16-	P	PLCg2	0.235557	0.1605C1	0.485379	LN
NK CD56+CD16-	P	S6	0.531579	0.00274126	0.0218444	LN
NK CD56+CD16-	P	STAT1	0.0255046	0.444101	0.834058	LN
NK CD56+CD16-	P	STAT3	0.150225	0.0626981	0.248476	LN
NK CD56+CD16-	P	STAT4	-0.0405329	0.763517	0.965577	LN
NK CD56+CD16-	P	STAT5	0.0228066	0.790308	0.97744	LN
NK CD56+CD16-	P	STAT6	-0.0334911	0.509875	0.888062	LN
NK CD56+CD16-	P	TBK1	0.230155	0.1039	0.349318	LN
NK CD56+CD16-	P	Zap70_Syk	-0.0248458	0.525853	0.891664	LN
NK CD56+CD16-	R	4EBP1	0.0485247	0.814011	0.979591	LN
NK CD56+CD16-	R	CREB	0.214091	0.217347	0.591985	LN
NK CD56+CD16-	R	Erk1_2	0.311944	0.0230162	0.119684	LN
NK CD56+CD16-	R	IkBa	-0.5052	0.000104324	0.00126246	LN
NK CD56+CD16-	R	MAPKAPK2	0.21939	0.0908361	0.319154	LN
NK CD56+CD16-	R	P38	0.432674	0.0036204	0.027153	LN
NK CD56+CD16-	R	PLCg2	0.13898M1	0.346162	0.722722	LN
NK CD56+CD16-	R	S6	0.124403	0.447483	0.835016	LN
NK CD56+CD16-	R	STAT1	0.0178783	0.572542	0.919134	LN
NK CD56+CD16-	R	STAT3	0.0834902	0.268622	0.650733	LN
NK CD56+CD16-	R	STAT4	0.0480528	0.704775	0.956305	LN
NK CD56+CD16-	R	STAT5	0.0278519	0.733469	0.965211	LN
NK CD56+CD16-	R	STAT6	-0.00513118	0.922997	0.99165	LN
NK CD56+CD16-	R	TBK1	0.218418	0.110042	0.360641	LN
NK CD56+CD16-	R	Zap70_Syk	0.017962	0.664007	0.928182	LN
NK CD56loCD16+	P	4EBP1	-0.134673	0.242239	0.617471	LN
NK CD56loCD16+	P	CREB	0.165946	0.241571	0.617471	LN
NK CD56loCD16+	P	Erk1_2	1.00396	2.0175e-08	5.62018e-07	LN
NK CD56loCD16+	P	IkBa	-0.183916	0.0149945	0.0835405	LN
NK CD56loCD16+	P	MAPKAPK2	0.0541415	0.508807	0.888062	LN
NK CD56loCD16+	P	P38	0.159429	0.0727845	0.267792	LN
NK CD56loCD16+	P	PLCg2	0.00332601	0.964823	0.992601	LN
NK CD56loCD16+	P	S6	0.152106	0.132298	0.412688	LN
NK CD56loCD16+	P	STAT1	9.33352e-05	0.998222	0.998285	LN
NK CD56loCD16+	P	STAT3	0.0583745	0.2498	0.628528	LN
NK CD56loCD16+	P	STAT4	-0.103472	0.3199	0.708869	LN
NK CD56loCD16+	P	STAT5	-0.00503738	0.957457	0.992601	LN
NK CD56loCD16+	P	STAT6	-0.0319917	0.629501	0.923181	LN
NK CD56loCD16+	P	TBK1	0.0276318	0.823464	0.979591	LN
NK CD56loCD16+	P	Zap70_Syk	-0.0259455	0.421714	0.826475	LN
NK CD56loCD16+	R	4EBP1	-0.00768627	0.950549	0.992601	LN
NK CD56loCD16+	R	CREB	0.0839408	0.503886	0.888062	LN
NK CD56loCD16+	R	Erk1_2	0.0270721	0.826612	0.979591	LN
NK CD56loCD16+	R	IkBa	-0.0222645	0.777071	0.971339	LN
NK CD56loCD16+	R	MAPKAPK2	0.0123452	0.871192	0.986954	LN
NK CD56loCD16+	R	P38	0.0331192	0.662262	0.928182	LN
NK CD56loCD16+	R	PLCg2	0.038979	0.58794	0.919134	LN
NK CD56loCD16+	R	S6	0.0162461	0.870539	0.986954	LN
NK CD56loCD16+	R	STAT1	0.00783964	0.845791	0.984652	LN
NK CD56loCD16+	R	STAT3	0.0246319	0.646227	0.923181	LN
NK CD56loCD16+	R	STAT4	0.0110408	0.916543	0.991216	LN
NK CD56loCD16+	R	STAT5	0.048682	0.604605	0.919134	LN
NK CD56loCD16+	R	STAT6	0.00877235	0.896049	0.98845	LN
NK CD56loCD16+	R	TBK1	0.0214943	0.8605	0.986954	LN
NK CD56loCD16+	R	Zap70_Syk	0.017069	0.613325	0.919134	LN
pDC	P	4EBP1	-0.0965493	0.663535	0.928182	LN
pDC	P	CREB	0.527496	0.00261581	0.0217057	LN
pDC	P	Erk1_2	0.804466	1.57886e-05	0.000215952	LN
pDC	P	IkBa	-0.164167	0.421463	0.826475	LN
pDC	P	MAPKAPK2	0.0957111	0.312819	0.705199	LN
pDC	P	P38	0.217515	0.0625023	0.248476	LN
pDC	P	PLCg2	0.144722	0.254238	0.631893	LN
pDC	P	S6	0.272774	0.0626465	0.248476	LN
pDC	P	STAT1	-0.0131736	0.717629	0.961765	LN
pDC	P	STAT3	0.00123972	0.984458	0.998285	LN
pDC	P	STAT4	-0.00131288	0.991817	0.998285	LN
pDC	P	STAT5	0.0212889	0.756337	0.965577	LN
pDC	P	STAT6	-0.0300595	0.618817	0.919134	LN
pDC	P	TBK1	0.244628	0.0881239	0.312439	LN
pDC	P	Zap70_Syk	-0.0432774	0.260744	0.643609	LN
pDC	R	4EBP1	-0.0493493	0.824075	0.979591	LN
pDC	R	CREB	0.298707	0.0311571	0.153814	LN
pDC	R	Erk1_2	0.625916	0.000185171	0.00200602	LN
pDC	R	IkBa	-1.04813	4.48192e-07	9.71082e-06	LN
pDC	R	MAPKAPK2	0.341907	0.000804585	0.00713154	LN
pDC	R	P38	0.689377	2.20272e-05	0.000277117	LN
pDC	R	PLCg2	0.125855	0.3349	0.721607	LN
pDC	R	S6	0.20113	0.117229	0.380993	LN
pDC	R	STAT1	0.00507698	0.902007	0.98845	LN
pDC	R	STAT3	0.0713117	0.268636	0.650733	LN
pDC	R	STAT4	0.0669161	0.629886	0.923181	LN
pDC	R	STAT5	0.0466991	0.512999	0.889198	LN
pDC	R	STAT6	0.00769922	0.904812	0.98845	LN
pDC	R	TBK1	0.34042	0.0177406	0.0947785	LN
pDC	R	Zap70_Syk	0.0418393	0.346536	0.722722	LN
Bcell	P	4EBP1	-0.0849549	0.654507	0.971484	PB
Bcell	P	CREB	0.936971	1.74757e-06	4.25971e-05	PB
Bcell	P	Erk1_2	1.70868	1.93728e-11	3.77769e-09	PB
Bcell	P	IkBa	-0.0895012	0.0397922	0.224913	PB
Bcell	P	MAPKAPK2	0.395654	0.00142949	0.0154862	PB
Bcell	P	P38	0.374517	0.0138605	0.0982839	PB
Bcell	P	PLCg2	0.0914273	0.412782	0.971484	PB
Bcell	P	S6	0.799854	1.5862e-07	1.03103e-05	PB
Bcell	P	STAT1	-0.0146198	0.724359	0.971484	PB
Bcell	P	STAT3	0.0773573	0.466353	0.971484	PB
Bcell	P	STAT4	-0.131846	0.278538	0.897768	PB
Bcell	P	STAT5	-0.0640055	0.501408	0.971484	PB
Bcell	P	STAT6	-0.0649738	0.25292	0.897507	PB
Bcell	P	TBK1	0.19058	0.176658	0.717674	PB
Bcell	P	Zap70_Syk	-0.14698	0.044714	0.245612	PB
Bcell	R	4EBP1	0.0369635	0.84448	0.971484	PB
Bcell	R	CREB	0.111854	0.439919	0.971484	PB
Bcell	R	Erk1_2	0.0919503	0.530194	0.971484	PB
Bcell	R	IkBa	-0.00235909	0.959305	0.984195	PB
Bcell	R	MAPKAPK2	0.059884	0.49907	0.971484	PB
Bcell	R	P38	0.13098	0.317657	0.971484	PB
Bcell	R	PLCg2	0.0433255	0.663849	0.971484	PB
Bcell	R	S6	0.0485752	0.649766	0.971484	PB
Bcell	R	STAT1	0.0141441	0.738403	0.971484	PB
Bcell	R	STAT3	0.0378946	0.712199	0.971484	PB
Bcell	R	STAT4	0.0284625	0.823406	0.971484	PB
Bcell	R	STAT5	0.0250039	0.79815	0.971484	PB
Bcell	R	STAT6	0.022504	0.711666	0.971484	PB
Bcell	R	TBK1	0.0734584	0.575031	0.971484	PB
Bcell	R	Zap70_Syk	0.00892538	0.910916	0.971484	PB
Bcell IgM+	P	4EBP1	-0.0856699	0.644448	0.971484	PB
Bcell IgM+	P	CREB	0.95522	7.40129e-07	2.40542e-05	PB
Bcell IgM+	P	Erk1_2	1.7221	6.16258e-12	2.4034e-09	PB
Bcell IgM+	P	IkBa	-0.0908612	0.0369513	0.211926	PB
Bcell IgM+	P	MAPKAPK2	0.401643	0.00100572	0.0115362	PB
Bcell IgM+	P	P38	0.381179	0.0113936	0.08384	PB
Bcell IgM+	P	PLCg2	0.0953713	0.38452	0.971484	PB
Bcell IgM+	P	S6	0.80509	1.29799e-07	1.01243e-05	PB
Bcell IgM+	P	STAT1	-0.0138922	0.726902	0.971484	PB
Bcell IgM+	P	STAT3	0.0794211	0.443001	0.971484	PB
Bcell IgM+	P	STAT4	-0.134687	0.258462	0.897507	PB
Bcell IgM+	P	STAT5	-0.0647384	0.490325	0.971484	PB
Bcell IgM+	P	STAT6	-0.0660528	0.238787	0.870344	PB
Bcell IgM+	P	TBK1	0.207373	0.138347	0.580166	PB
Bcell IgM+	P	Zap70_Syk	-0.153878	0.0359498	0.210011	PB
Bcell IgM+	R	4EBP1	0.0351736	0.84887	0.971484	PB
Bcell IgM+	R	CREB	0.112871	0.427169	0.971484	PB
Bcell IgM+	R	Erk1_2	0.090806	0.529653	0.971484	PB
Bcell IgM+	R	IkBa	-0.00318692	0.944933	0.979525	PB
Bcell IgM+	R	MAPKAPK2	0.0598376	0.491138	0.971484	PB
Bcell IgM+	R	P38	0.133919	0.302255	0.958369	PB
Bcell IgM+	R	PLCg2	0.0437041	0.654962	0.971484	PB
Bcell IgM+	R	S6	0.0447727	0.678331	0.971484	PB
Bcell IgM+	R	STAT1	0.0136255	0.737062	0.971484	PB
Bcell IgM+	R	STAT3	0.0368286	0.714501	0.971484	PB
Bcell IgM+	R	STAT4	0.0264512	0.832562	0.971484	PB
Bcell IgM+	R	STAT5	0.0239542	0.803823	0.971484	PB
Bcell IgM+	R	STAT6	0.0220683	0.713343	0.971484	PB
Bcell IgM+	R	TBK1	0.073371	0.571745	0.971484	PB
Bcell IgM+	R	Zap70_Syk	0.0101745	0.898367	0.971484	PB
CD4T	P	4EBP1	-0.0190352	0.890119	0.971484	PB
CD4T	P	CREB	0.391125	0.0747692	0.369114	PB
CD4T	P	Erk1_2	1.06945	2.5868e-05	0.000458569	PB
CD4T	P	IkBa	-0.223795	0.000130615	0.00195923	PB
CD4T	P	MAPKAPK2	0.305687	0.00989449	0.0756637	PB
CD4T	P	P38	0.440087	0.00249772	0.0249772	PB
CD4T	P	PLCg2	0.0245316	0.667907	0.971484	PB
CD4T	P	S6	0.686261	4.12577e-05	0.000699588	PB
CD4T	P	STAT1	-0.0209332	0.684982	0.971484	PB
CD4T	P	STAT3	0.10187	0.315093	0.971484	PB
CD4T	P	STAT4	-0.0339026	0.671943	0.971484	PB
CD4T	P	STAT5	-0.0331131	0.812883	0.971484	PB
CD4T	P	STAT6	-0.0187848	0.642241	0.971484	PB
CD4T	P	TBK1	0.0883747	0.262119	0.897507	PB
CD4T	P	Zap70_Syk	-0.0155373	0.555433	0.971484	PB
CD4T	R	4EBP1	0.0270591	0.847687	0.971484	PB
CD4T	R	CREB	0.050146	0.785054	0.971484	PB
CD4T	R	Erk1_2	0.0498725	0.697744	0.971484	PB
CD4T	R	IkBa	0.0284278	0.665521	0.971484	PB
CD4T	R	MAPKAPK2	0.0231881	0.763451	0.971484	PB
CD4T	R	P38	0.0326602	0.706341	0.971484	PB
CD4T	R	PLCg2	0.0242324	0.64976	0.971484	PB
CD4T	R	S6	0.0559474	0.452699	0.971484	PB
CD4T	R	STAT1	0.010698	0.84115	0.971484	PB
CD4T	R	STAT3	0.0280821	0.781945	0.971484	PB
CD4T	R	STAT4	0.0168463	0.838982	0.971484	PB
CD4T	R	STAT5	0.0231401	0.869676	0.971484	PB
CD4T	R	STAT6	0.0147079	0.726513	0.971484	PB
CD4T	R	TBK1	0.0252976	0.719814	0.971484	PB
CD4T	R	Zap70_Syk	0.00372475	0.891869	0.971484	PB
CD4T HLADR+Ki67+	P	4EBP1	0.0302657	0.889604	0.971484	PB
CD4T HLADR+Ki67+	P	CREB	0.613227	0.000147557	0.00213138	PB
CD4T HLADR+Ki67+	P	Erk1_2	1.15855	2.75823e-07	1.19523e-05	PB
CD4T HLADR+Ki67+	P	IkBa	-0.126178	0.0653155	0.335172	PB
CD4T HLADR+Ki67+	P	MAPKAPK2	0.470293	0.0003126	0.0040638	PB
CD4T HLADR+Ki67+	P	P38	0.585308	0.000505187	0.00635558	PB
CD4T HLADR+Ki67+	P	PLCg2	0.086461	0.38924	0.971484	PB
CD4T HLADR+Ki67+	P	S6	0.650155	2.54885e-07	1.19523e-05	PB
CD4T HLADR+Ki67+	P	STAT1	-0.0447344	0.63712	0.971484	PB
CD4T HLADR+Ki67+	P	STAT3	0.212855	0.222823	0.835587	PB
CD4T HLADR+Ki67+	P	STAT4	-0.0584368	0.792814	0.971484	PB
CD4T HLADR+Ki67+	P	STAT5	-0.013228	0.915714	0.971484	PB
CD4T HLADR+Ki67+	P	STAT6	-0.0431099	0.558003	0.971484	PB
CD4T HLADR+Ki67+	P	TBK1	0.0666966	0.554758	0.971484	PB
CD4T HLADR+Ki67+	P	Zap70_Syk	-0.0337822	0.474043	0.971484	PB
CD4T HLADR+Ki67+	R	4EBP1	0.0376266	0.858016	0.971484	PB
CD4T HLADR+Ki67+	R	CREB	0.0778933	0.557532	0.971484	PB
CD4T HLADR+Ki67+	R	Erk1_2	0.0521721	0.744132	0.971484	PB
CD4T HLADR+Ki67+	R	IkBa	-0.00567518	0.935345	0.972826	PB
CD4T HLADR+Ki67+	R	MAPKAPK2	0.0539809	0.573132	0.971484	PB
CD4T HLADR+Ki67+	R	P38	0.0863601	0.491993	0.971484	PB
CD4T HLADR+Ki67+	R	PLCg2	0.0472028	0.606833	0.971484	PB
CD4T HLADR+Ki67+	R	S6	0.0293161	0.709502	0.971484	PB
CD4T HLADR+Ki67+	R	STAT1	0.0423915	0.683916	0.971484	PB
CD4T HLADR+Ki67+	R	STAT3	0.0439532	0.787989	0.971484	PB
CD4T HLADR+Ki67+	R	STAT4	0.0131233	0.951391	0.980003	PB
CD4T HLADR+Ki67+	R	STAT5	0.036857	0.764831	0.971484	PB
CD4T HLADR+Ki67+	R	STAT6	0.000696141	0.992365	0.992365	PB
CD4T HLADR+Ki67+	R	TBK1	0.0575969	0.591996	0.971484	PB
CD4T HLADR+Ki67+	R	Zap70_Syk	-0.00974785	0.831752	0.971484	PB
CD8T	P	4EBP1	-0.00378444	0.976973	0.987098	PB
CD8T	P	CREB	0.449192	0.0276686	0.174045	PB
CD8T	P	Erk1_2	1.37736	6.59931e-07	2.33976e-05	PB
CD8T	P	IkBa	-0.174868	0.00310643	0.0275342	PB
CD8T	P	MAPKAPK2	0.329623	0.00272246	0.0253341	PB
CD8T	P	P38	0.384574	0.00272829	0.0253341	PB
CD8T	P	PLCg2	0.0130809	0.821055	0.971484	PB
CD8T	P	S6	0.781017	2.34546e-07	1.19523e-05	PB
CD8T	P	STAT1	-0.0188953	0.692804	0.971484	PB
CD8T	P	STAT3	0.0838092	0.427426	0.971484	PB
CD8T	P	STAT4	-0.0406973	0.688181	0.971484	PB
CD8T	P	STAT5	-0.0510089	0.593583	0.971484	PB
CD8T	P	STAT6	-0.0213283	0.62094	0.971484	PB
CD8T	P	TBK1	0.0620315	0.460535	0.971484	PB
CD8T	P	Zap70_Syk	-0.0228973	0.448211	0.971484	PB
CD8T	R	4EBP1	0.0367926	0.781071	0.971484	PB
CD8T	R	CREB	0.0535975	0.754405	0.971484	PB
CD8T	R	Erk1_2	0.0561995	0.67595	0.971484	PB
CD8T	R	IkBa	0.0314989	0.640674	0.971484	PB
CD8T	R	MAPKAPK2	0.02883	0.696911	0.971484	PB
CD8T	R	P38	0.0367951	0.668899	0.971484	PB
CD8T	R	PLCg2	0.0258579	0.638607	0.971484	PB
CD8T	R	S6	0.0568817	0.479932	0.971484	PB
CD8T	R	STAT1	0.0134482	0.786103	0.971484	PB
CD8T	R	STAT3	0.0337092	0.747091	0.971484	PB
CD8T	R	STAT4	0.0235249	0.821309	0.971484	PB
CD8T	R	STAT5	0.0326205	0.740478	0.971484	PB
CD8T	R	STAT6	0.0161538	0.713757	0.971484	PB
CD8T	R	TBK1	0.0341808	0.66786	0.971484	PB
CD8T	R	Zap70_Syk	0.00690205	0.826893	0.971484	PB
CD8T HLADR+Ki67+	P	4EBP1	-0.00613698	0.975634	0.987098	PB
CD8T HLADR+Ki67+	P	CREB	0.504067	0.00428664	0.03557	PB
CD8T HLADR+Ki67+	P	Erk1_2	1.28843	1.06147e-06	2.95695e-05	PB
CD8T HLADR+Ki67+	P	IkBa	-0.109929	0.102265	0.480522	PB
CD8T HLADR+Ki67+	P	MAPKAPK2	0.371855	0.00262713	0.0253341	PB
CD8T HLADR+Ki67+	P	P38	0.376186	0.0132039	0.0953617	PB
CD8T HLADR+Ki67+	P	PLCg2	0.0655852	0.465588	0.971484	PB
CD8T HLADR+Ki67+	P	S6	0.73035	9.44628e-07	2.83388e-05	PB
CD8T HLADR+Ki67+	P	STAT1	-0.0471526	0.557636	0.971484	PB
CD8T HLADR+Ki67+	P	STAT3	0.129001	0.355966	0.971484	PB
CD8T HLADR+Ki67+	P	STAT4	-0.0414657	0.890185	0.971484	PB
CD8T HLADR+Ki67+	P	STAT5	-0.04003	0.70979	0.971484	PB
CD8T HLADR+Ki67+	P	STAT6	-0.0167542	0.80084	0.971484	PB
CD8T HLADR+Ki67+	P	TBK1	0.0144462	0.892858	0.971484	PB
CD8T HLADR+Ki67+	P	Zap70_Syk	-0.0336373	0.469126	0.971484	PB
CD8T HLADR+Ki67+	R	4EBP1	-0.0155801	0.931583	0.972826	PB
CD8T HLADR+Ki67+	R	CREB	0.0479064	0.761079	0.971484	PB
CD8T HLADR+Ki67+	R	Erk1_2	0.0154764	0.916682	0.971484	PB
CD8T HLADR+Ki67+	R	IkBa	0.0140208	0.839496	0.971484	PB
CD8T HLADR+Ki67+	R	MAPKAPK2	0.0139579	0.875555	0.971484	PB
CD8T HLADR+Ki67+	R	P38	0.0362982	0.748335	0.971484	PB
CD8T HLADR+Ki67+	R	PLCg2	0.00905925	0.913438	0.971484	PB
CD8T HLADR+Ki67+	R	S6	-0.0129687	0.878812	0.971484	PB
CD8T HLADR+Ki67+	R	STAT1	0.0230417	0.788174	0.971484	PB
CD8T HLADR+Ki67+	R	STAT3	0.02092	0.874979	0.971484	PB
CD8T HLADR+Ki67+	R	STAT4	0.0125884	0.965378	0.985595	PB
CD8T HLADR+Ki67+	R	STAT5	0.00510819	0.961483	0.984195	PB
CD8T HLADR+Ki67+	R	STAT6	0.00540968	0.931463	0.972826	PB
CD8T HLADR+Ki67+	R	TBK1	0.0177018	0.862671	0.971484	PB
CD8T HLADR+Ki67+	R	Zap70_Syk	-0.000884814	0.98376	0.988831	PB
cMC	P	4EBP1	-0.105986	0.657387	0.971484	PB
cMC	P	CREB	0.924007	2.87879e-06	6.23737e-05	PB
cMC	P	Erk1_2	1.50233	1.04156e-07	1.01243e-05	PB
cMC	P	IkBa	-0.0928245	0.0739707	0.369114	PB
cMC	P	MAPKAPK2	0.724835	0.000118633	0.00185067	PB
cMC	P	P38	0.867451	0.000200015	0.00278592	PB
cMC	P	PLCg2	0.170131	0.163951	0.673063	PB
cMC	P	S6	0.786175	7.81816e-08	1.01243e-05	PB
cMC	P	STAT1	-0.204421	0.117433	0.520441	PB
cMC	P	STAT3	0.38882	0.00186782	0.0196878	PB
cMC	P	STAT4	-0.233948	0.230345	0.847496	PB
cMC	P	STAT5	-0.126653	0.273855	0.897507	PB
cMC	P	STAT6	-0.107706	0.135837	0.575832	PB
cMC	P	TBK1	-0.0121385	0.924467	0.972826	PB
cMC	P	Zap70_Syk	-0.118047	0.0223743	0.145433	PB
cMC	R	4EBP1	0.0742157	0.744032	0.971484	PB
cMC	R	CREB	0.111035	0.462232	0.971484	PB
cMC	R	Erk1_2	0.100083	0.565136	0.971484	PB
cMC	R	IkBa	-0.0294072	0.588094	0.971484	PB
cMC	R	MAPKAPK2	0.140143	0.255957	0.897507	PB
cMC	R	P38	0.22501	0.193753	0.761596	PB
cMC	R	PLCg2	0.048239	0.640596	0.971484	PB
cMC	R	S6	0.0500672	0.586047	0.971484	PB
cMC	R	STAT1	0.0442477	0.758997	0.971484	PB
cMC	R	STAT3	0.0666422	0.511921	0.971484	PB
cMC	R	STAT4	0.0250282	0.901639	0.971484	PB
cMC	R	STAT5	0.0290967	0.814343	0.971484	PB
cMC	R	STAT6	0.0211599	0.790787	0.971484	PB
cMC	R	TBK1	0.0949731	0.462811	0.971484	PB
cMC	R	Zap70_Syk	0.00374674	0.946874	0.979525	PB
intMC	P	4EBP1	-0.386236	0.105636	0.488182	PB
intMC	P	CREB	0.189248	0.33909	0.971484	PB
intMC	P	Erk1_2	0.397469	0.0351396	0.210011	PB
intMC	P	IkBa	-0.0728247	0.179259	0.720731	PB
intMC	P	MAPKAPK2	0.0276328	0.811721	0.971484	PB
intMC	P	P38	0.0818609	0.562776	0.971484	PB
intMC	P	PLCg2	-0.433063	0.0360787	0.210011	PB
intMC	P	S6	0.137118	0.269277	0.897507	PB
intMC	P	STAT1	-0.216119	0.0443275	0.245612	PB
intMC	P	STAT3	0.120236	0.346715	0.971484	PB
intMC	P	STAT4	-0.321697	0.200359	0.773665	PB
intMC	P	STAT5	-0.102718	0.415787	0.971484	PB
intMC	P	STAT6	-0.0692429	0.506354	0.971484	PB
intMC	P	TBK1	-0.0851349	0.490541	0.971484	PB
intMC	P	Zap70_Syk	-0.277761	0.00404152	0.0350265	PB
intMC	R	4EBP1	0.0696582	0.763029	0.971484	PB
intMC	R	CREB	0.159717	0.301476	0.958369	PB
intMC	R	Erk1_2	0.13152	0.341651	0.971484	PB
intMC	R	IkBa	-0.0474778	0.390304	0.971484	PB
intMC	R	MAPKAPK2	0.160174	0.159067	0.659959	PB
intMC	R	P38	0.3241	0.0264847	0.169328	PB
intMC	R	PLCg2	0.081183	0.674143	0.971484	PB
intMC	R	S6	0.0555216	0.573138	0.971484	PB
intMC	R	STAT1	0.0437177	0.703376	0.971484	PB
intMC	R	STAT3	0.0296292	0.807019	0.971484	PB
intMC	R	STAT4	0.0432644	0.862604	0.971484	PB
intMC	R	STAT5	0.0163532	0.901109	0.971484	PB
intMC	R	STAT6	0.0351842	0.738716	0.971484	PB
intMC	R	TBK1	0.161634	0.241206	0.871022	PB
intMC	R	Zap70_Syk	0.0384246	0.712361	0.971484	PB
mDC	P	4EBP1	0.0846159	0.710668	0.971484	PB
mDC	P	CREB	0.687728	0.000307258	0.0040638	PB
mDC	P	Erk1_2	0.929618	5.36635e-05	0.000872032	PB
mDC	P	IkBa	-0.134482	0.125689	0.544651	PB
mDC	P	MAPKAPK2	0.174162	0.207684	0.790797	PB
mDC	P	P38	0.348811	0.0486113	0.263311	PB
mDC	P	PLCg2	0.155458	0.360368	0.971484	PB
mDC	P	S6	0.332892	0.0705206	0.357182	PB
mDC	P	STAT1	-0.0851468	0.375597	0.971484	PB
mDC	P	STAT3	0.14531	0.269204	0.897507	PB
mDC	P	STAT4	0.0286786	0.88816	0.971484	PB
mDC	P	STAT5	-0.0215913	0.858991	0.971484	PB
mDC	P	STAT6	-0.0928884	0.329929	0.971484	PB
mDC	P	TBK1	-0.0753379	0.555527	0.971484	PB
mDC	P	Zap70_Syk	-0.135614	0.0829589	0.404425	PB
mDC	R	4EBP1	0.0640603	0.794269	0.971484	PB
mDC	R	CREB	0.10989	0.527219	0.971484	PB
mDC	R	Erk1_2	0.117697	0.483806	0.971484	PB
mDC	R	IkBa	-0.053324	0.603804	0.971484	PB
mDC	R	MAPKAPK2	0.170417	0.1892	0.752937	PB
mDC	R	P38	0.307543	0.0636421	0.330939	PB
mDC	R	PLCg2	0.0887665	0.552426	0.971484	PB
mDC	R	S6	0.0775999	0.703694	0.971484	PB
mDC	R	STAT1	0.0258725	0.808684	0.971484	PB
mDC	R	STAT3	0.0560763	0.662997	0.971484	PB
mDC	R	STAT4	0.0233953	0.905648	0.971484	PB
mDC	R	STAT5	0.0287097	0.814027	0.971484	PB
mDC	R	STAT6	0.00981946	0.923316	0.972826	PB
mDC	R	TBK1	0.150515	0.269135	0.897507	PB
mDC	R	Zap70_Syk	0.0131124	0.881161	0.971484	PB
ncMC	P	4EBP1	0.00555715	0.972423	0.987098	PB
ncMC	P	CREB	0.206787	0.277639	0.897768	PB
ncMC	P	Erk1_2	0.471221	0.00443296	0.0360178	PB
ncMC	P	IkBa	-0.0812319	0.109228	0.489644	PB
ncMC	P	MAPKAPK2	-0.0279312	0.767397	0.971484	PB
ncMC	P	P38	0.0605387	0.628015	0.971484	PB
ncMC	P	PLCg2	-0.269462	0.208851	0.790797	PB
ncMC	P	S6	0.26305	0.0186044	0.127293	PB
ncMC	P	STAT1	-0.0652517	0.393005	0.971484	PB
ncMC	P	STAT3	0.0907607	0.397377	0.971484	PB
ncMC	P	STAT4	-0.00925908	0.974608	0.987098	PB
ncMC	P	STAT5	-0.0478321	0.691036	0.971484	PB
ncMC	P	STAT6	-0.0675193	0.492933	0.971484	PB
ncMC	P	TBK1	-0.0433111	0.688086	0.971484	PB
ncMC	P	Zap70_Syk	-0.27128	0.0170209	0.118538	PB
ncMC	R	4EBP1	0.0529967	0.735663	0.971484	PB
ncMC	R	CREB	0.0779083	0.609566	0.971484	PB
ncMC	R	Erk1_2	0.12604	0.341306	0.971484	PB
ncMC	R	IkBa	-0.0491556	0.329516	0.971484	PB
ncMC	R	MAPKAPK2	0.130894	0.195281	0.761596	PB
ncMC	R	P38	0.224361	0.0973611	0.467318	PB
ncMC	R	PLCg2	0.0630559	0.760281	0.971484	PB
ncMC	R	S6	0.104338	0.229639	0.847496	PB
ncMC	R	STAT1	0.0530666	0.545147	0.971484	PB
ncMC	R	STAT3	0.0317152	0.771701	0.971484	PB
ncMC	R	STAT4	0.116578	0.670974	0.971484	PB
ncMC	R	STAT5	0.0569217	0.642703	0.971484	PB
ncMC	R	STAT6	0.0295829	0.775419	0.971484	PB
ncMC	R	TBK1	0.136967	0.262878	0.897507	PB
ncMC	R	Zap70_Syk	0.00774809	0.952362	0.980003	PB
NK CD56+CD16-	P	4EBP1	0.0614131	0.700738	0.971484	PB
NK CD56+CD16-	P	CREB	0.623572	0.00417508	0.0353974	PB
NK CD56+CD16-	P	Erk1_2	1.11697	1.32101e-05	0.000257597	PB
NK CD56+CD16-	P	IkBa	-0.0474148	0.324995	0.971484	PB
NK CD56+CD16-	P	MAPKAPK2	0.343918	0.00673338	0.0535922	PB
NK CD56+CD16-	P	P38	0.374723	0.00840532	0.0655615	PB
NK CD56+CD16-	P	PLCg2	0.104761	0.325645	0.971484	PB
NK CD56+CD16-	P	S6	0.437544	0.00209127	0.021463	PB
NK CD56+CD16-	P	STAT1	0.00129303	0.981477	0.988831	PB
NK CD56+CD16-	P	STAT3	0.217292	0.35434	0.971484	PB
NK CD56+CD16-	P	STAT4	-0.0790895	0.603125	0.971484	PB
NK CD56+CD16-	P	STAT5	-0.0299123	0.737091	0.971484	PB
NK CD56+CD16-	P	STAT6	-0.0496048	0.481092	0.971484	PB
NK CD56+CD16-	P	TBK1	0.0157222	0.88619	0.971484	PB
NK CD56+CD16-	P	Zap70_Syk	-0.0395652	0.27296	0.897507	PB
NK CD56+CD16-	R	4EBP1	0.0472002	0.762406	0.971484	PB
NK CD56+CD16-	R	CREB	0.0335227	0.831723	0.971484	PB
NK CD56+CD16-	R	Erk1_2	0.0609556	0.712893	0.971484	PB
NK CD56+CD16-	R	IkBa	0.00995435	0.842206	0.971484	PB
NK CD56+CD16-	R	MAPKAPK2	0.0294226	0.713265	0.971484	PB
NK CD56+CD16-	R	P38	0.0418864	0.669335	0.971484	PB
NK CD56+CD16-	R	PLCg2	0.00678416	0.93432	0.972826	PB
NK CD56+CD16-	R	S6	0.0363766	0.753974	0.971484	PB
NK CD56+CD16-	R	STAT1	0.0226009	0.663609	0.971484	PB
NK CD56+CD16-	R	STAT3	0.0255997	0.907442	0.971484	PB
NK CD56+CD16-	R	STAT4	0.0320222	0.836126	0.971484	PB
NK CD56+CD16-	R	STAT5	0.0279175	0.757572	0.971484	PB
NK CD56+CD16-	R	STAT6	0.0338168	0.651975	0.971484	PB
NK CD56+CD16-	R	TBK1	0.0316682	0.772286	0.971484	PB
NK CD56+CD16-	R	Zap70_Syk	-0.00298661	0.935409	0.972826	PB
NK CD56loCD16+	P	4EBP1	0.0274981	0.836295	0.971484	PB
NK CD56loCD16+	P	CREB	0.746755	2.41384e-05	0.000448285	PB
NK CD56loCD16+	P	Erk1_2	1.36449	1.28589e-06	3.34333e-05	PB
NK CD56loCD16+	P	IkBa	-0.0890235	0.0536236	0.286482	PB
NK CD56loCD16+	P	MAPKAPK2	0.311952	0.000987236	0.0115362	PB
NK CD56loCD16+	P	P38	0.245238	0.0209118	0.13823	PB
NK CD56loCD16+	P	PLCg2	-0.0383164	0.549064	0.971484	PB
NK CD56loCD16+	P	S6	0.542572	1.22232e-05	0.000250896	PB
NK CD56loCD16+	P	STAT1	0.0156484	0.737167	0.971484	PB
NK CD56loCD16+	P	STAT3	0.0864105	0.42145	0.971484	PB
NK CD56loCD16+	P	STAT4	-0.103385	0.501149	0.971484	PB
NK CD56loCD16+	P	STAT5	-0.0579071	0.524282	0.971484	PB
NK CD56loCD16+	P	STAT6	-0.00661907	0.90889	0.971484	PB
NK CD56loCD16+	P	TBK1	0.0799882	0.415251	0.971484	PB
NK CD56loCD16+	P	Zap70_Syk	-0.0847345	0.0982566	0.467318	PB
NK CD56loCD16+	R	4EBP1	0.0298704	0.827758	0.971484	PB
NK CD56loCD16+	R	CREB	0.0525254	0.643167	0.971484	PB
NK CD56loCD16+	R	Erk1_2	0.0512768	0.702481	0.971484	PB
NK CD56loCD16+	R	IkBa	0.0265703	0.60111	0.971484	PB
NK CD56loCD16+	R	MAPKAPK2	0.0235008	0.701256	0.971484	PB
NK CD56loCD16+	R	P38	0.0326306	0.71098	0.971484	PB
NK CD56loCD16+	R	PLCg2	0.0279947	0.647254	0.971484	PB
NK CD56loCD16+	R	S6	0.0381083	0.575682	0.971484	PB
NK CD56loCD16+	R	STAT1	0.0193769	0.688708	0.971484	PB
NK CD56loCD16+	R	STAT3	0.0147669	0.892595	0.971484	PB
NK CD56loCD16+	R	STAT4	0.0367269	0.819642	0.971484	PB
NK CD56loCD16+	R	STAT5	0.0244248	0.797923	0.971484	PB
NK CD56loCD16+	R	STAT6	0.0256665	0.668462	0.971484	PB
NK CD56loCD16+	R	TBK1	0.0433013	0.67384	0.971484	PB
NK CD56loCD16+	R	Zap70_Syk	0.00079862	0.988523	0.991064	PB
pDC	P	4EBP1	-0.113599	0.63843	0.971484	PB
pDC	P	CREB	0.530303	0.0104144	0.0781077	PB
pDC	P	Erk1_2	0.758697	0.00129844	0.0144683	PB
pDC	P	IkBa	-0.398873	0.00305112	0.0275342	PB
pDC	P	MAPKAPK2	0.304093	0.0576446	0.303802	PB
pDC	P	P38	0.406113	0.0190492	0.12809	PB
pDC	P	PLCg2	-0.051991M7	0.720151	0.971484	PB
pDC	P	S6	0.273111	0.106399	0.488182	PB
pDC	P	STAT1	-0.0620225	0.366076	0.971484	PB
pDC	P	STAT3	0.0649147	0.538807	0.971484	PB
pDC	P	STAT4	-0.138641	0.560713	0.971484	PB
pDC	P	STAT5	-0.103947	0.425042	0.971484	PB
pDC	P	STAT6	-0.162356	0.132286	0.566938	PB
pDC	P	TBK1	0.0918496	0.478568	0.971484	PB
pDC	P	Zap70_Syk	-0.0724584	0.121001	0.53023	PB
pDC	R	4EBP1	0.0618923	0.787622	0.971484	PB
pDC	R	CREB	0.262814	0.107768	0.488713	PB
pDC	R	Erk1_2	0.360432	0.0299697	0.185527	PB
pDC	R	IkBa	-0.721822	3.67917e-07	1.43487e-05	PB
pDC	R	MAPKAPK2	0.545523	0.00053171	0.00648021	PB
pDC	R	P38	0.949773	2.17094e-06	4.98038e-05	PB
pDC	R	PLCg2	0.11733	0.375239	0.971484	PB
pDC	R	S6	0.149456	0.355719	0.971484	PB
pDC	R	STAT1	0.0323458	0.650578	0.971484	PB
pDC	R	STAT3	0.114857	0.259464	0.897507	PB
pDC	R	STAT4	0.0514058	0.828447	0.971484	PB
pDC	R	STAT5	0.0387453	0.771187	0.971484	PB
pDC	R	STAT6	-0.0159028	0.8945	0.971484	PB
pDC	R	TBK1	0.275797	0.0323243	0.196976	PB
pDC	R	Zap70_Syk	0.0418143	0.421837	0.971484	PB

## Sheet: Figure 4B - ANOVA
cell_pop	marker	stim_cond	tissue_type	anova_marker_pval_unadj	anova_marker_pval_BH
Bcell IgM+	Erk1_2	R	LN	0.333957	0.532649
Bcell	Erk1_2	R	LN	0.441008	0.568156
cMC	Erk1_2	R	LN	0.332172	0.532649
CD8T	Erk1_2	R	LN	0.0508567	0.369867
CD4T HLADR+Ki67+	Erk1_2	R	LN	0.347249	0.53423
Bcell IgM+	S6	R	LN	0.423102	0.557702
CD8T HLADR+Ki67+	Erk1_2	R	LN	0.244955	0.514518
NK CD56loCD16+	Erk1_2	R	LN	0.104885	0.485539
Bcell IgM+	CREB	R	LN	0.972132	0.984437
cMC	S6	R	LN	0.131789	0.485539
Bcell	S6	R	LN	0.407342	0.557462
Bcell	CREB	R	LN	0.985391	0.985391
CD8T	S6	R	LN	0.076962	0.473612
NK CD56+CD16-	Erk1_2	R	LN	0.157342	0.514518
CD4T	Erk1_2	R	LN	0.235519	0.514518
cMC	CREB	R	LN	0.551227	0.668153
CD4T HLADR+Ki67+	S6	R	LN	0.57974	0.692226
CD8T HLADR+Ki67+	S6	R	LN	0.61878	0.727976
mDC	Erk1_2	R	LN	0.130279	0.485539
NK CD56loCD16+	CREB	R	LN	0.39224	0.557462
cMC	P38	R	LN	0.411128	0.557462
CD4T	S6	R	LN	0.136399	0.485539
cMC	MAPKAPK2	R	LN	0.842421	0.896193
NK CD56loCD16+	S6	R	LN	0.447423	0.568156
mDC	CREB	R	LN	0.306025	0.532649
pDC	Erk1_2	R	LN	0.913165	0.943317
CD4T HLADR+Ki67+	CREB	R	LN	0.121198	0.485539
CD4T HLADR+Ki67+	P38	R	LN	0.262872	0.514518
CD4T HLADR+Ki67+	MAPKAPK2	R	LN	0.295302	0.532649
NK CD56+CD16-	CREB	R	LN	0.168356	0.514518
Bcell IgM+	MAPKAPK2	R	LN	0.666651	0.761887
CD4T	P38	R	LN	0.209755	0.514518
NK CD56+CD16-	S6	R	LN	0.128123	0.485539
Bcell	MAPKAPK2	R	LN	0.775644	0.838534
CD8T HLADR+Ki67+	CREB	R	LN	0.691976	0.779692
ncMC	Erk1_2	R	LN	0.407934	0.557462
cMC	STAT3	R	LN	0.851383	0.896193
pDC	CREB	R	LN	0.212955	0.514518
pDC	IkBa	R	LN	0.294832	0.532649
CD4T	IkBa	R	LN	0.339564	0.532649
CD8T HLADR+Ki67+	IkBa	R	LN	0.220744	0.514518
Bcell IgM+	IkBa	R	LN	7.57e-05	0.00302808
CD4T HLADR+Ki67+	IkBa	R	LN	0.258077	0.514518
CD8T	IkBa	R	LN	0.404424	0.557462
Bcell	IkBa	R	LN	5.73e-05	0.00302808
Bcell IgM+	TBK1	R	LN	0.0274677	0.343922
Bcell	TBK1	R	LN	0.0318521	0.343922
mDC	P38	R	LN	0.375862	0.557462
Bcell	P38	R	LN	0.19477	0.514518
mDC	MAPKAPK2	R	LN	0.245315	0.514518
Bcell IgM+	P38	R	LN	0.22768	0.514518
mDC	PLCg2	R	LN	0.333638	0.532649
CD8T	P38	R	LN	0.20807	0.514518
pDC	P38	R	LN	0.244086	0.514518
pDC	MAPKAPK2	R	LN	0.3378	0.532649
intMC	P38	R	LN	0.425248	0.557702
pDC	TBK1	R	LN	0.474136	0.59267
ncMC	P38	R	LN	0.772242	0.838534
intMC	MAPKAPK2	R	LN	0.273344	0.520656
intMC	TBK1	R	LN	0.0429902	0.343922
mDC	TBK1	R	LN	0.101189	0.485539
intMC	CREB	R	LN	0.128219	0.485539
ncMC	MAPKAPK2	R	LN	0.202203	0.514518
ncMC	TBK1	R	LN	0.402218	0.557462
pDC	STAT3	R	LN	0.0345413	0.343922
ncMC	S6	R	LN	0.517025	0.636338
pDC	S6	R	LN	0.0615565	0.410377
intMC	Erk1_2	R	LN	0.0420548	0.343922
pDC	PLCg2	R	LN	0.263691	0.514518
ncMC	STAT4	R	LN	0.653275	0.75742
cMC	TBK1	R	LN	0.919734	0.943317
intMC	PLCg2	R	LN	0.220076	0.514518
mDC	IkBa	R	LN	0.247927	0.514518
NK CD56+CD16-	IkBa	R	LN	0.00899901	0.17998
NK CD56+CD16-	P38	R	LN	0.00869949	0.17998
NK CD56+CD16-	MAPKAPK2	R	LN	0.139593	0.485539
cMC	IkBa	R	LN	0.329113	0.532649
NK CD56+CD16-	TBK1	R	LN	0.0419862	0.343922
mDC	STAT5	R	LN	0.0982175	0.485539
CD8T HLADR+Ki67+	4EBP1	R	LN	0.770324	0.838534
Bcell IgM+	Erk1_2	R	PB	0.0222856	0.162324
Bcell	Erk1_2	R	PB	0.0220571	0.162324
cMC	Erk1_2	R	PB	0.0340605	0.181656
CD8T	Erk1_2	R	PB	0.0856278	0.286183
CD4T HLADR+Ki67+	Erk1_2	R	PB	0.690255	0.746221
Bcell IgM+	S6	R	PB	0.314803	0.466375
CD8T HLADR+Ki67+	Erk1_2	R	PB	0.617166	0.716197
NK CD56loCD16+	Erk1_2	R	PB	0.417336	0.585735
Bcell IgM+	CREB	R	PB	0.196685	0.416237
cMC	S6	R	PB	0.00102384	0.0409537
Bcell	S6	R	PB	0.123744	0.329985
Bcell	CREB	R	PB	0.188054	0.416237
CD8T	S6	R	PB	0.0250158	0.166772
NK CD56+CD16-	Erk1_2	R	PB	0.876593	0.910746
CD4T	Erk1_2	R	PB	0.0916217	0.29319
cMC	CREB	R	PB	0.122928	0.329985
CD4T HLADR+Ki67+	S6	R	PB	0.0102613	0.158091
CD8T HLADR+Ki67+	S6	R	PB	0.0144755	0.158091
mDC	Erk1_2	R	PB	0.011725	0.158091
NK CD56loCD16+	CREB	R	PB	0.258181	0.433246
cMC	P38	R	PB	0.21422	0.41799
CD4T	S6	R	PB	0.0326676	0.181656
cMC	MAPKAPK2	R	PB	0.2384	0.426275
NK CD56loCD16+	S6	R	PB	0.959219	0.959219
mDC	CREB	R	PB	0.0703647	0.281459
pDC	Erk1_2	R	PB	0.00067477	0.0409537
CD4T HLADR+Ki67+	CREB	R	PB	0.0739368	0.281664
CD4T HLADR+Ki67+	P38	R	PB	0.437742	0.595245
CD4T HLADR+Ki67+	MAPKAPK2	R	PB	0.296487	0.456134
NK CD56+CD16-	CREB	R	PB	0.61772	0.716197
Bcell IgM+	MAPKAPK2	R	PB	0.279406	0.456134
CD4T	P38	R	PB	0.416735	0.585735
NK CD56+CD16-	S6	R	PB	0.0158091	0.158091
Bcell	MAPKAPK2	R	PB	0.259947	0.433246
CD8T HLADR+Ki67+	CREB	R	PB	0.912649	0.924202
ncMC	Erk1_2	R	PB	0.00528379	0.140901
cMC	STAT3	R	PB	0.0149225	0.158091
pDC	CREB	R	PB	0.156077	0.378369
pDC	IkBa	R	PB	0.469274	0.599981
CD4T	IkBa	R	PB	0.518636	0.648295
CD8T HLADR+Ki67+	IkBa	R	PB	0.651532	0.730106
Bcell IgM+	IkBa	R	PB	0.166672	0.39217
CD4T HLADR+Ki67+	IkBa	R	PB	0.0320858	0.181656
CD8T	IkBa	R	PB	0.472485	0.599981
Bcell	IkBa	R	PB	0.155779	0.378369
Bcell IgM+	TBK1	R	PB	0.246792	0.429203
Bcell	TBK1	R	PB	0.231047	0.426275
mDC	P38	R	PB	0.0848317	0.286183
Bcell	P38	R	PB	0.121074	0.329985
mDC	MAPKAPK2	R	PB	0.0223196	0.162324
Bcell IgM+	P38	R	PB	0.112813	0.329985
mDC	PLCg2	R	PB	0.0639369	0.269208
CD8T	P38	R	PB	0.23372	0.426275
pDC	P38	R	PB	0.197713	0.416237
pDC	MAPKAPK2	R	PB	0.145953	0.376654
intMC	P38	R	PB	0.633783	0.724323
pDC	TBK1	R	PB	0.438993	0.595245
ncMC	P38	R	PB	0.060205	0.267578
intMC	MAPKAPK2	R	PB	0.470645	0.599981
intMC	TBK1	R	PB	0.91016	0.924202
mDC	TBK1	R	PB	0.0585208	0.267578
intMC	CREB	R	PB	0.296227	0.456134
ncMC	MAPKAPK2	R	PB	0.0534026	0.267013
ncMC	TBK1	R	PB	0.527216	0.648881
pDC	STAT3	R	PB	0.769427	0.820722
ncMC	S6	R	PB	0.118309	0.329985
pDC	S6	R	PB	0.578128	0.700761
intMC	Erk1_2	R	PB	0.311913	0.466375
pDC	PLCg2	R	PB	0.183466	0.416237
ncMC	STAT4	R	PB	0.376637	0.547836
cMC	TBK1	R	PB	0.666222	0.730106
intMC	PLCg2	R	PB	0.594429	0.709766
mDC	IkBa	R	PB	0.293157	0.456134
NK CD56+CD16-	IkBa	R	PB	0.855298	0.900314
NK CD56+CD16-	P38	R	PB	0.456791	0.599981
NK CD56+CD16-	MAPKAPK2	R	PB	0.208979	0.41799
cMC	IkBa	R	PB	0.21042	0.41799
NK CD56+CD16-	TBK1	R	PB	0.663378	0.730106
mDC	STAT5	R	PB	0.0858551	0.286183
CD8T HLADR+Ki67+	4EBP1	R	PB	0.239779	0.426275
Bcell IgM+	Erk1_2	P	LN	0.369954	0.591926
Bcell	Erk1_2	P	LN	0.402898	0.608147
cMC	Erk1_2	P	LN	0.203096	0.439814
CD8T	Erk1_2	P	LN	0.0445674	0.336485
CD4T HLADR+Ki67+	Erk1_2	P	LN	0.123707	0.412357
Bcell IgM+	S6	P	LN	0.487194	0.671992
CD8T HLADR+Ki67+	Erk1_2	P	LN	0.537397	0.693415
NK CD56loCD16+	Erk1_2	P	LN	0.0674621	0.359798
Bcell IgM+	CREB	P	LN	0.173901	0.439814
cMC	S6	P	LN	0.141748	0.439814
Bcell	S6	P	LN	0.463323	0.650278
Bcell	CREB	P	LN	0.17061	0.439814
CD8T	S6	P	LN	0.117671	0.409292
NK CD56+CD16-	Erk1_2	P	LN	0.435232	0.633065
CD4T	Erk1_2	P	LN	0.203067	0.439814
cMC	CREB	P	LN	0.0283215	0.336485
CD4T HLADR+Ki67+	S6	P	LN	0.208924	0.439814
CD8T HLADR+Ki67+	S6	P	LN	0.9781	0.9781
mDC	Erk1_2	P	LN	0.401598	0.608147
NK CD56loCD16+	CREB	P	LN	0.0772438	0.386219
cMC	P38	P	LN	0.0983525	0.389597
CD4T	S6	P	LN	0.313113	0.544545
cMC	MAPKAPK2	P	LN	0.24384	0.475786
NK CD56loCD16+	S6	P	LN	0.0352647	0.336485
mDC	CREB	P	LN	0.353718	0.58953
pDC	Erk1_2	P	LN	0.657953	0.788418
CD4T HLADR+Ki67+	CREB	P	LN	0.11344	0.409292
CD4T HLADR+Ki67+	P38	P	LN	0.143065	0.439814
CD4T HLADR+Ki67+	MAPKAPK2	P	LN	0.219907	0.439814
NK CD56+CD16-	CREB	P	LN	0.0413163	0.336485
Bcell IgM+	MAPKAPK2	P	LN	0.208225	0.439814
CD4T	P38	P	LN	0.0546788	0.336485
NK CD56+CD16-	S6	P	LN	0.793573	0.879469
Bcell	MAPKAPK2	P	LN	0.214515	0.439814
CD8T HLADR+Ki67+	CREB	P	LN	0.729801	0.85859
ncMC	Erk1_2	P	LN	0.87841	0.905821
cMC	STAT3	P	LN	0.80668	0.879469
pDC	CREB	P	LN	0.462378	0.650278
pDC	IkBa	P	LN	0.850336	0.89509
CD4T	IkBa	P	LN	0.0971387	0.389597
CD8T HLADR+Ki67+	IkBa	P	LN	0.219656	0.439814
Bcell IgM+	IkBa	P	LN	0.00110279	0.0441117
CD4T HLADR+Ki67+	IkBa	P	LN	0.6603	0.788418
CD8T	IkBa	P	LN	0.0530183	0.336485
Bcell	IkBa	P	LN	0.00068714	0.0441117
Bcell IgM+	TBK1	P	LN	0.102269	0.389597
Bcell	TBK1	P	LN	0.0617818	0.353039
mDC	P38	P	LN	0.505157	0.674528
Bcell	P38	P	LN	0.764225	0.8734
mDC	MAPKAPK2	P	LN	0.267393	0.500912
Bcell IgM+	P38	P	LN	0.7806	0.879469
mDC	PLCg2	P	LN	0.0497722	0.336485
CD8T	P38	P	LN	0.0162873	0.297157
pDC	P38	P	LN	0.101308	0.389597
pDC	MAPKAPK2	P	LN	0.952425	0.964481
intMC	P38	P	LN	0.505896	0.674528
pDC	TBK1	P	LN	0.418919	0.620621
ncMC	P38	P	LN	0.588119	0.746817
intMC	MAPKAPK2	P	LN	0.275501	0.500912
intMC	TBK1	P	LN	0.299231	0.531966
mDC	TBK1	P	LN	0.192875	0.439814
intMC	CREB	P	LN	0.185985	0.439814
ncMC	MAPKAPK2	P	LN	0.752915	0.872945
ncMC	TBK1	P	LN	0.218253	0.439814
pDC	STAT3	P	LN	0.270153	0.500912
ncMC	S6	P	LN	0.883175	0.905821
pDC	S6	P	LN	0.62775	0.774551
intMC	Erk1_2	P	LN	0.0364002	0.336485
pDC	PLCg2	P	LN	0.367694	0.591926
ncMC	STAT4	P	LN	0.824503	0.879469
cMC	TBK1	P	LN	0.820631	0.879469
intMC	PLCg2	P	LN	0.525678	0.689414
mDC	IkBa	P	LN	0.339056	0.577116
NK CD56+CD16-	IkBa	P	LN	0.171256	0.439814
NK CD56+CD16-	P38	P	LN	0.181674	0.439814
NK CD56+CD16-	MAPKAPK2	P	LN	0.0185723	0.297157
cMC	IkBa	P	LN	0.389709	0.608147
NK CD56+CD16-	TBK1	P	LN	0.00183441	0.0489177
mDC	STAT5	P	LN	0.0983404	0.389597
CD8T HLADR+Ki67+	4EBP1	P	LN	0.629323	0.774551
Bcell IgM+	Erk1_2	P	PB	0.149754	0.24959
Bcell	Erk1_2	P	PB	0.122451	0.222638
cMC	Erk1_2	P	PB	0.0327515	0.0992113
CD8T	Erk1_2	P	PB	0.00886115	0.0552685
CD4T HLADR+Ki67+	Erk1_2	P	PB	0.00111042	0.0177667
Bcell IgM+	S6	P	PB	0.23164	0.325108
CD8T HLADR+Ki67+	Erk1_2	P	PB	0.0286666	0.0992113
NK CD56loCD16+	Erk1_2	P	PB	0.0291121	0.0992113
Bcell IgM+	CREB	P	PB	0.168911	0.275422
cMC	S6	P	PB	0.172139	0.275422
Bcell	S6	P	PB	0.185726	0.277735
Bcell	CREB	P	PB	0.141065	0.24959
CD8T	S6	P	PB	0.0484882	0.121221
NK CD56+CD16-	Erk1_2	P	PB	0.0921302	0.1992
CD4T	Erk1_2	P	PB	0.00967199	0.0552685
cMC	CREB	P	PB	0.0411102	0.106091
CD4T HLADR+Ki67+	S6	P	PB	0.0334838	0.0992113
CD8T HLADR+Ki67+	S6	P	PB	0.040596	0.106091
mDC	Erk1_2	P	PB	0.656076	0.690606
NK CD56loCD16+	CREB	P	PB	0.148594	0.24959
cMC	P38	P	PB	0.145247	0.24959
CD4T	S6	P	PB	0.0320751	0.0992113
cMC	MAPKAPK2	P	PB	0.0295617	0.0992113
NK CD56loCD16+	S6	P	PB	0.0369592	0.105598
mDC	CREB	P	PB	0.43404	0.518257
pDC	Erk1_2	P	PB	0.00902978	0.0552685
CD4T HLADR+Ki67+	CREB	P	PB	0.0237607	0.0992113
CD4T HLADR+Ki67+	P38	P	PB	0.0202585	0.0900378
CD4T HLADR+Ki67+	MAPKAPK2	P	PB	0.00024866	0.00994652
NK CD56+CD16-	CREB	P	PB	0.00054035	0.0133362
Bcell IgM+	MAPKAPK2	P	PB	0.00549137	0.0488122
CD4T	P38	P	PB	0.0278389	0.0992113
NK CD56+CD16-	S6	P	PB	0.487713	0.541903
Bcell	MAPKAPK2	P	PB	0.00366864	0.0366864
CD8T HLADR+Ki67+	CREB	P	PB	0.102753	0.206948
ncMC	Erk1_2	P	PB	0.187471	0.277735
cMC	STAT3	P	PB	0.062913	0.143801
pDC	CREB	P	PB	0.207555	0.296507
pDC	IkBa	P	PB	0.691078	0.718003
CD4T	IkBa	P	PB	0.408861	0.495589
CD8T HLADR+Ki67+	IkBa	P	PB	0.805869	0.816069
Bcell IgM+	IkBa	P	PB	0.309434	0.405816
CD4T HLADR+Ki67+	IkBa	P	PB	0.113326	0.21668
CD8T	IkBa	P	PB	0.998509	0.998509
Bcell	IkBa	P	PB	0.342218	0.441571
Bcell IgM+	TBK1	P	PB	0.0136682	0.0683412
Bcell	TBK1	P	PB	0.00950147	0.0552685
mDC	P38	P	PB	0.379271	0.474089
Bcell	P38	P	PB	0.0117239	0.0625276
mDC	MAPKAPK2	P	PB	0.182556	0.277735
Bcell IgM+	P38	P	PB	0.0177867	0.0837023
mDC	PLCg2	P	PB	0.0518571	0.125714
CD8T	P38	P	PB	0.185743	0.277735
pDC	P38	P	PB	0.395837	0.487184
pDC	MAPKAPK2	P	PB	0.057435	0.135141
intMC	P38	P	PB	0.0403711	0.106091
pDC	TBK1	P	PB	0.612412	0.65324
ncMC	P38	P	PB	0.113757	0.21668
intMC	MAPKAPK2	P	PB	0.103474	0.206948
intMC	TBK1	P	PB	0.357794	0.454342
mDC	TBK1	P	PB	0.477173	0.537659
intMC	CREB	P	PB	0.0888502	0.197445
ncMC	MAPKAPK2	P	PB	0.514457	0.563788
ncMC	TBK1	P	PB	0.761493	0.781019
pDC	STAT3	P	PB	0.00221811	0.0295748
ncMC	S6	P	PB	0.238642	0.329162
pDC	S6	P	PB	0.032126	0.0992113
intMC	Erk1_2	P	PB	0.4603	0.536304
pDC	PLCg2	P	PB	0.00066681	0.0133362
ncMC	STAT4	P	PB	0.24717	0.335145
cMC	TBK1	P	PB	0.288714	0.384952
intMC	PLCg2	P	PB	4.7e-05	0.0037582
mDC	IkBa	P	PB	0.462562	0.536304
NK CD56+CD16-	IkBa	P	PB	0.546278	0.590571
NK CD56+CD16-	P38	P	PB	0.00767353	0.0552685
NK CD56+CD16-	MAPKAPK2	P	PB	0.00300463	0.0343386
cMC	IkBa	P	PB	0.475161	0.537659
NK CD56+CD16-	TBK1	P	PB	0.0953904	0.200822
mDC	STAT5	P	PB	0.199581	0.290299
CD8T HLADR+Ki67+	4EBP1	P	PB	0.116918	0.217521

## Sheet: Figure 4B
cell_pop	marker	stim_cond	tissue_type	group	anova_marker_pval_unadj	anova_marker_pval_BH	mean_feature_byGroup	mean_z	ttest_stim_pval_unadj	ttest_stim_pval_BH
Bcell	IkBa	P	LN	mRNA	0.00068714	0.0441117	-0.563538	-0.179223	1.14e-09	4.03e-08
Bcell	IkBa	P	PB	Protein	0.342218	1	-0.08566	0.218834	0.0397923	0.224913
Bcell	IkBa	P	PB	mRNA	0.342218	1	-0.0741869	0.872461	0.0397923	0.224913
Bcell	IkBa	R	PB	Control	0.155779	1	-0.01545	-1.10283	0.959305	0.984195
Bcell	IkBa	R	PB	Protein	0.155779	1	0.00770404	0.84776	0.959305	0.984195
Bcell	IkBa	R	PB	mRNA	0.155779	1	0.00066869	0.255073	0.959305	0.984195
Bcell	IkBa	R	LN	mRNA	5.73e-05	0.00302808	-0.24361	0.102951	0.00028593	0.00293457
Bcell	IkBa	P	PB	Control	0.342218	1	-0.108657	-1.09129	0.0397923	0.224913
Bcell	IkBa	P	LN	Protein	0.00068714	0.0441117	-0.340907	1.07749	1.14e-09	4.03e-08
Bcell	IkBa	P	LN	Control	0.00068714	0.0441117	-0.69092	-0.89827	1.14e-09	4.03e-08
Bcell	IkBa	R	LN	Control	5.73e-05	0.00302808	-0.42264	-1.04749	0.00028593	0.00293457
Bcell	IkBa	R	LN	Protein	5.73e-05	0.00302808	-0.112644	0.944542	0.00028593	0.00293457
Bcell IgM+	IkBa	R	PB	Control	0.166672	1	-0.0161838	-1.07897	0.944933	0.979525
Bcell IgM+	IkBa	R	LN	mRNA	7.57e-05	0.00302808	-0.253463	0.100918	0.0001399	0.00160472
Bcell IgM+	IkBa	R	LN	Protein	7.57e-05	0.00302808	-0.122076	0.945714	0.0001399	0.00160472
Bcell IgM+	IkBa	P	LN	Control	0.00110279	0.0441117	-0.693841	-0.879186	4.77e-10	1.86e-08
Bcell IgM+	IkBa	R	PB	Protein	0.166672	1	0.00760212	0.895677	0.944933	0.979525
Bcell IgM+	IkBa	P	PB	Protein	0.309434	1	-0.0864756	0.23702	0.0369513	0.211926
Bcell IgM+	IkBa	P	PB	mRNA	0.309434	1	-0.074945	0.860196	0.0369513	0.211926
Bcell IgM+	IkBa	P	PB	Control	0.309434	1	-0.111163	-1.09722	0.0369513	0.211926
Bcell IgM+	IkBa	R	PB	mRNA	0.166672	1	-0.0009791	0.183289	0.944933	0.979525
Bcell IgM+	IkBa	P	LN	mRNA	0.00110279	0.0441117	-0.577639	-0.208693	4.77e-10	1.86e-08
Bcell IgM+	IkBa	R	LN	Control	7.57e-05	0.00302808	-0.431937	-1.04663	0.0001399	0.00160472
Bcell IgM+	IkBa	P	LN	Protein	0.00110279	0.0441117	-0.35293	1.08788	4.77e-10	1.86e-08
CD4T HLADR+Ki67+	MAPKAPK2	R	LN	Control	0.295302	1	-0.0254177	-0.0983488	0.793653	0.97744
CD4T HLADR+Ki67+	MAPKAPK2	R	PB	mRNA	0.296487	1	0.0595961	0.136884	0.573132	0.971484
CD4T HLADR+Ki67+	MAPKAPK2	P	PB	mRNA	0.00024866	0.00994652	0.355583	-0.620382	0.0003126	0.0040638
CD4T HLADR+Ki67+	MAPKAPK2	P	LN	mRNA	0.219907	1	0.0744537	1.12954	0.615246	0.919134
CD4T HLADR+Ki67+	MAPKAPK2	P	PB	Control	0.00024866	0.00994652	0.683596	1.1536	0.0003126	0.0040638
CD4T HLADR+Ki67+	MAPKAPK2	R	PB	Control	0.296487	1	0.0104408	-1.06139	0.573132	0.971484
CD4T HLADR+Ki67+	MAPKAPK2	P	LN	Control	0.219907	1	-0.120217	-0.772387	0.615246	0.919134
CD4T HLADR+Ki67+	MAPKAPK2	R	PB	Protein	0.296487	1	0.0919058	0.924507	0.573132	0.971484
CD4T HLADR+Ki67+	MAPKAPK2	R	LN	mRNA	0.295302	1	0.0472236	1.04554	0.793653	0.97744
CD4T HLADR+Ki67+	MAPKAPK2	P	LN	Protein	0.219907	1	-0.077716	-0.357153	0.615246	0.919134
CD4T HLADR+Ki67+	MAPKAPK2	R	LN	Protein	0.295302	1	-0.0793225	-0.947192	0.793653	0.97744
CD4T HLADR+Ki67+	MAPKAPK2	P	PB	Protein	0.00024866	0.00994652	0.371699	-0.533221	0.0003126	0.0040638
cMC	S6	P	PB	Control	0.172139	1	0.925296	0.795069	7.82e-08	1.01e-05
cMC	S6	P	LN	Protein	0.141748	1	0.55461	0.350494	0.00718303	0.0461572
cMC	S6	P	LN	mRNA	0.141748	1	0.649121	0.777573	0.00718303	0.0461572
cMC	S6	R	PB	Control	0.00102384	0.0409537	0.0293625	-0.39134	0.586047	0.971484
cMC	S6	P	PB	mRNA	0.172139	1	0.589721	-1.12272	7.82e-08	1.01e-05
cMC	S6	P	PB	Protein	0.172139	1	0.843508	0.327654	7.82e-08	1.01e-05
cMC	S6	P	LN	Control	0.141748	1	0.227411	-1.12807	0.00718303	0.0461572
cMC	S6	R	LN	mRNA	0.131789	1	0.119502	0.133694	0.569536	0.919134
cMC	S6	R	PB	mRNA	0.00102384	0.0409537	0.0106434	-0.745149	0.586047	0.971484
cMC	S6	R	LN	Protein	0.131789	1	0.266549	0.926427	0.569536	0.919134
cMC	S6	R	LN	Control	0.131789	1	-0.101944	-1.06012	0.569536	0.919134
cMC	S6	R	PB	Protein	0.00102384	0.0409537	0.110196	1.13649	0.586047	0.971484
intMC	PLCg2	P	LN	Protein	0.525678	1	-0.0051518	0.867903	0.442995	0.834058
intMC	PLCg2	R	PB	Protein	0.594429	1	0.081512	0.00487323	0.674143	0.971484
intMC	PLCg2	R	PB	Control	0.594429	1	0.0135123	-1.00243	0.674143	0.971484
intMC	PLCg2	P	LN	mRNA	0.525678	1	-0.024947	0.225637	0.442995	0.834058
intMC	PLCg2	P	PB	Protein	4.7e-05	0.0037582	-0.170092	0.45821	0.0360787	0.210011
intMC	PLCg2	P	PB	mRNA	4.7e-05	0.0037582	-0.0377598	0.68879	0.0360787	0.210011
intMC	PLCg2	P	PB	Control	4.7e-05	0.0037582	-1.09134	-1.147	0.0360787	0.210011
intMC	PLCg2	P	LN	Control	0.525678	1	-0.0656053	-1.09354	0.442995	0.834058
intMC	PLCg2	R	LN	Control	0.220076	1	-0.0208778	-1.09821	0.49493	0.881382
intMC	PLCg2	R	LN	mRNA	0.220076	1	0.0391573	0.240143	0.49493	0.881382
intMC	PLCg2	R	PB	mRNA	0.594429	1	0.148525	0.997554	0.674143	0.971484
intMC	PLCg2	R	LN	Protein	0.220076	1	0.0668758	0.858064	0.49493	0.881382
ncMC	Erk1_2	P	LN	Protein	0.87841	1	0.150773	1.01556	0.329603	0.718129
ncMC	Erk1_2	R	PB	mRNA	0.00528379	0.140901	0.130197	0.0523643	0.341306	0.971484
ncMC	Erk1_2	R	LN	mRNA	0.407934	1	-0.0141968	-0.577204	0.644729	0.923181
ncMC	Erk1_2	R	LN	Control	0.407934	1	0.125483	1.1547	0.644729	0.923181
ncMC	Erk1_2	P	LN	Control	0.87841	1	0.0936191	-0.0318909	0.329603	0.718129
ncMC	Erk1_2	P	LN	mRNA	0.87841	1	0.0416858	-0.983673	0.329603	0.718129
ncMC	Erk1_2	R	PB	Control	0.00528379	0.140901	0.0446641	-1.02515	0.341306	0.971484
ncMC	Erk1_2	P	PB	mRNA	0.187471	1	0.248522	-1.11874	0.00443296	0.0360178
ncMC	Erk1_2	R	PB	Protein	0.00528379	0.140901	0.203259	0.972789	0.341306	0.971484
ncMC	Erk1_2	P	PB	Control	0.187471	1	0.63186	0.806982	0.00443296	0.0360178
ncMC	Erk1_2	R	LN	Protein	0.407934	1	-0.0142204	-0.577497	0.644729	0.923181
ncMC	Erk1_2	P	PB	Protein	0.187471	1	0.533281	0.311761	0.00443296	0.0360178
NK CD56+CD16-	CREB	P	LN	Control	0.0413163	0.826326	0.610369	0.30282	0.0120073	0.0709522
NK CD56+CD16-	CREB	P	PB	Control	0.00054035	0.0144095	0.946233	0.950261	0.00417508	0.0353974
NK CD56+CD16-	CREB	R	PB	mRNA	0.61772	1	0.0445146	0.308756	0.831723	0.971484
NK CD56+CD16-	CREB	R	PB	Control	0.61772	1	-0.0062778	-1.11797	0.831723	0.971484
NK CD56+CD16-	CREB	R	PB	Protein	0.61772	1	0.0623312	0.80921	0.831723	0.971484
NK CD56+CD16-	CREB	P	PB	mRNA	0.00054035	0.0144095	0.655144	0.0929836	0.00417508	0.0353974
NK CD56+CD16-	CREB	R	LN	mRNA	0.168356	1	0.316703	0.976806	0.217347	0.591985
NK CD56+CD16-	CREB	P	LN	Protein	0.0413163	0.826326	0.317002	-1.11641	0.0120073	0.0709522
NK CD56+CD16-	CREB	P	LN	mRNA	0.0413163	0.826326	0.71595	0.81359	0.0120073	0.0709522
NK CD56+CD16-	CREB	R	LN	Protein	0.168356	1	0.218805	0.0448761	0.217347	0.591985
NK CD56+CD16-	CREB	R	LN	Control	0.168356	1	0.106764	-1.02168	0.217347	0.591985
NK CD56+CD16-	CREB	P	PB	Protein	0.00054035	0.0144095	0.269338	-1.04324	0.00417508	0.0353974
NK CD56+CD16-	P38	R	LN	Control	0.00869949	0.231986	0.513102	0.355889	0.0036204	0.027153
NK CD56+CD16-	P38	R	PB	mRNA	0.456791	1	0.0628423	1.09154	0.669335	0.971484
NK CD56+CD16-	P38	R	LN	mRNA	0.00869949	0.231986	0.60745	0.773374	0.0036204	0.027153
NK CD56+CD16-	P38	R	PB	Control	0.456791	1	0.037671	-0.219568	0.669335	0.971484
NK CD56+CD16-	P38	P	LN	mRNA	0.181674	1	0.409747	1.00453	0.00721946	0.0461572
NK CD56+CD16-	P38	P	LN	Protein	0.181674	1	0.243722	-0.995406	0.00721946	0.0461572
NK CD56+CD16-	P38	P	PB	Control	0.00767353	0.144477	0.589391	0.891712	0.00840532	0.0655615
NK CD56+CD16-	P38	P	PB	Protein	0.00767353	0.144477	0.114444	-1.08118	0.00840532	0.0655615
NK CD56+CD16-	P38	P	PB	mRNA	0.00767353	0.144477	0.420335	0.189468	0.00840532	0.0655615
NK CD56+CD16-	P38	R	LN	Protein	0.00869949	0.231986	0.177469	-1.12926	0.0036204	0.027153
NK CD56+CD16-	P38	P	LN	Control	0.181674	1	0.325598	-0.009126	0.00721946	0.0461572
NK CD56+CD16-	P38	R	PB	Protein	0.456791	1	0.0251459	-0.871971	0.669335	0.971484
NK CD56+CD16-	TBK1	R	PB	Protein	0.663378	1	0.046664	1.15321	0.772286	0.971484
NK CD56+CD16-	TBK1	R	PB	mRNA	0.663378	1	0.0248313	-0.525774	0.772286	0.971484
NK CD56+CD16-	TBK1	P	LN	Control	0.00183441	0.0489177	0.241394	0.0864306	0.1039	0.349318
NK CD56+CD16-	TBK1	R	PB	Control	0.663378	1	0.0235094	-0.627434	0.772286	0.971484
NK CD56+CD16-	TBK1	P	LN	mRNA	0.00183441	0.0489177	0.354206	0.953979	0.1039	0.349318
NK CD56+CD16-	TBK1	P	PB	Control	0.0953904	1	0.0835293	1.1455	0.88619	0.971484
NK CD56+CD16-	TBK1	P	PB	Protein	0.0953904	1	-0.0256401	-0.698752	0.88619	0.971484
NK CD56+CD16-	TBK1	P	LN	Protein	0.00183441	0.0489177	0.094865	-1.04041	0.1039	0.349318
NK CD56+CD16-	TBK1	R	LN	mRNA	0.0419862	0.839724	0.320148	1.07279	0.110042	0.360641
NK CD56+CD16-	TBK1	R	LN	Control	0.0419862	0.839724	0.202631	-0.16648	0.110042	0.360641
NK CD56+CD16-	TBK1	R	LN	Protein	0.0419862	0.839724	0.132475	-0.906312	0.110042	0.360641
NK CD56+CD16-	TBK1	P	PB	mRNA	0.0953904	1	-0.0107226	-0.446745	0.88619	0.971484
pDC	Erk1_2	P	PB	Protein	0.00902978	0.144477	0.593532	-0.469699	0.00129844	0.0144683
pDC	Erk1_2	P	PB	Control	0.00902978	0.144477	1.16252	1.14838	0.00129844	0.0144683
pDC	Erk1_2	R	LN	Protein	0.913165	1	0.582998	-0.689181	0.00018517	0.00200602
pDC	Erk1_2	R	LN	Control	0.913165	1	0.597409	-0.457764	0.00018517	0.00200602
pDC	Erk1_2	P	PB	mRNA	0.00902978	0.144477	0.520045	-0.67868	0.00129844	0.0144683
pDC	Erk1_2	R	PB	Control	0.00067477	0.0409537	0.164048	-1.1537	0.0299697	0.185527
pDC	Erk1_2	R	PB	Protein	0.00067477	0.0409537	0.451552	0.535308	0.0299697	0.185527
pDC	Erk1_2	R	PB	mRNA	0.00067477	0.0409537	0.465696	0.618396	0.0299697	0.185527
pDC	Erk1_2	R	LN	mRNA	0.913165	1	0.69734	1.14694	0.00018517	0.00200602
pDC	Erk1_2	P	LN	Protein	0.657953	1	0.942069	1.07902	1.58e-05	0.00021595
pDC	Erk1_2	P	LN	mRNA	0.657953	1	0.690256	-0.895584	1.58e-05	0.00021595
pDC	Erk1_2	P	LN	Control	0.657953	1	0.781073	-0.183434	1.58e-05	0.00021595

## Sheet: Clincal Data
Sample	Measure	Animal ID	Group	Value		All data is from Milligan et al. 2022
Lung	Radiograph Score Day 7	P1	Protein	0
Lung	Radiograph Score Day 7	P2	Protein	0
Lung	Radiograph Score Day 7	P3	Protein	0
Lung	Radiograph Score Day 7	P4	Protein	0
Lung	Radiograph Score Day 7	P5	Protein	0
Lung	Radiograph Score Day 7	P6	Protein	0
Lung	Radiograph Score Day 7	P7	Protein	1
Lung	Radiograph Score Day 7	P8	Protein	1
Lung	Radiograph Score Day 7	M1	mRNA	0
Lung	Radiograph Score Day 7	M2	mRNA	0
Lung	Radiograph Score Day 7	M3	mRNA	2
Lung	Radiograph Score Day 7	M4	mRNA	0
Lung	Radiograph Score Day 7	M5	mRNA	0
Lung	Radiograph Score Day 7	M6	mRNA	2
Lung	Radiograph Score Day 7	M7	mRNA	2
Lung	Radiograph Score Day 7	M8	mRNA	0
Lung	Radiograph Score Day 7	C1	Control	3
Lung	Radiograph Score Day 7	C2	Control	0
Lung	Radiograph Score Day 7	C3	Control	8
Lung	Radiograph Score Day 7	C4	Control	2
Lung	Radiograph Score Day 7	C5	Control	4
Lung	Radiograph Score Day 7	C6	Control	0
Lung	Radiograph Score Day 7	C7	Control	3
Lung	Radiograph Score Day 7	C8	Control	3
Lung	Pathology Score	P1	Protein	0.41
Lung	Pathology Score	P2	Protein	0.2
Lung	Pathology Score	P3	Protein	0.46
Lung	Pathology Score	P4	Protein	0.58
Lung	Pathology Score	P5	Protein	0.44
Lung	Pathology Score	P6	Protein	0.25
Lung	Pathology Score	P7	Protein	0.57
Lung	Pathology Score	P8	Protein	0.58
Lung	Pathology Score	M1	mRNA	0.63
Lung	Pathology Score	M2	mRNA	0.92
Lung	Pathology Score	M3	mRNA	2.19
Lung	Pathology Score	M4	mRNA	0.63
Lung	Pathology Score	M5	mRNA	0.76
Lung	Pathology Score	M6	mRNA	0.8
Lung	Pathology Score	M7	mRNA	1.43
Lung	Pathology Score	M8	mRNA	0.83
Lung	Pathology Score	C1	Control	3.07
Lung	Pathology Score	C2	Control	2.3
Lung	Pathology Score	C3	Control	3.21
Lung	Pathology Score	C4	Control	1.09
Lung	Pathology Score	C5	Control	2.24
Lung	Pathology Score	C6	Control	2.82
Lung	Pathology Score	C7	Control	3.47
Lung	Pathology Score	C8	Control	2.96
Lung	d7 N Gene log10 copies per 30 mg	P1	Protein	-1
Lung	d7 N Gene log10 copies per 30 mg	P2	Protein	-1
Lung	d7 N Gene log10 copies per 30 mg	P3	Protein	-1
Lung	d7 N Gene log10 copies per 30 mg	P4	Protein	-1
Lung	d7 N Gene log10 copies per 30 mg	P5	Protein	2.87
Lung	d7 N Gene log10 copies per 30 mg	P6	Protein	-1
Lung	d7 N Gene log10 copies per 30 mg	P7	Protein	-1
Lung	d7 N Gene log10 copies per 30 mg	P8	Protein	-1
Lung	d7 N Gene log10 copies per 30 mg	M1	mRNA	1.87
Lung	d7 N Gene log10 copies per 30 mg	M2	mRNA	-1
Lung	d7 N Gene log10 copies per 30 mg	M3	mRNA	4.9
Lung	d7 N Gene log10 copies per 30 mg	M4	mRNA	-1
Lung	d7 N Gene log10 copies per 30 mg	M5	mRNA	1.26
Lung	d7 N Gene log10 copies per 30 mg	M6	mRNA	-1
Lung	d7 N Gene log10 copies per 30 mg	M7	mRNA	3.93
Lung	d7 N Gene log10 copies per 30 mg	M8	mRNA	-1
Lung	d7 N Gene log10 copies per 30 mg	C1	Control	8.14
Lung	d7 N Gene log10 copies per 30 mg	C2	Control	6.31
Lung	d7 N Gene log10 copies per 30 mg	C3	Control	6.11
Lung	d7 N Gene log10 copies per 30 mg	C4	Control	-1
Lung	d7 N Gene log10 copies per 30 mg	C5	Control	6.09
Lung	d7 N Gene log10 copies per 30 mg	C6	Control	n.t.
Lung	d7 N Gene log10 copies per 30 mg	C7	Control	4.21
Lung	d7 N Gene log10 copies per 30 mg	C8	Control	6.61

## Sheet: Clinical Data Correlations Freq
cell_pop	stim_cond	r_value	adjusted_p_value	metadata_test	tissue_type
Bcell	U	0.531816	0.0243092	pathology_score	LN
Bcell IgM+	U	0.537584	0.0243092	pathology_score	LN
mDC	U	0.456238	0.0650916	pathology_score	LN
pDC	U	0.100606	0.639967	pathology_score	LN
cMC	U	0.540509	0.0243092	pathology_score	LN
intMC	U	0.725413	0.000785909	pathology_score	LN
ncMC	U	0.437409	0.0705432	pathology_score	LN
NK CD56+CD16-	U	-0.169089	0.465415	pathology_score	LN
NK CD56loCD16+	U	-0.248567	0.341293	pathology_score	LN
CD4T	U	-0.238108	0.341293	pathology_score	LN
CD4T HLADR+Ki67+	U	0.316227	0.214848	pathology_score	LN
CD8T	U	-0.177631	0.465415	pathology_score	LN
CD8T HLADR+Ki67+	U	0.421488	0.0747225	pathology_score	LN
Bcell	U	0.369116	0.119946	cov_RNA	LN
Bcell IgM+	U	0.36968	0.119946	cov_RNA	LN
mDC	U	0.509286	0.0339584	cov_RNA	LN
pDC	U	0.380746	0.119946	cov_RNA	LN
cMC	U	0.682768	0.00214998	cov_RNA	LN
intMC	U	0.815812	2.7192e-05	cov_RNA	LN
ncMC	U	0.582944	0.0152025	cov_RNA	LN
NK CD56+CD16-	U	-0.144431	0.603744	cov_RNA	LN
NK CD56loCD16+	U	-0.289957	0.23344	cov_RNA	LN
CD4T	U	-0.120769	0.63166	cov_RNA	LN
CD4T HLADR+Ki67+	U	0.494703	0.035544	cov_RNA	LN
CD8T	U	-0.0994656	0.6516	cov_RNA	LN
CD8T HLADR+Ki67+	U	0.525394	0.032623	cov_RNA	LN
Bcell	U	0.244753	0.50781	radiograph_d7	LN
Bcell IgM+	U	0.232895	0.50781	radiograph_d7	LN
mDC	U	0.16508	0.716283	radiograph_d7	LN
pDC	U	0.0192475	0.928869	radiograph_d7	LN
cMC	U	0.244542	0.50781	radiograph_d7	LN
intMC	U	0.485093	0.102989	radiograph_d7	LN
ncMC	U	0.356181	0.284628	radiograph_d7	LN
NK CD56+CD16-	U	-0.136718	0.757045	radiograph_d7	LN
NK CD56loCD16+	U	-0.115972	0.766279	radiograph_d7	LN
CD4T	U	-0.0891163	0.80222	radiograph_d7	LN
CD4T HLADR+Ki67+	U	0.45985	0.102989	radiograph_d7	LN
CD8T	U	-0.0453881	0.902638	radiograph_d7	LN
CD8T HLADR+Ki67+	U	0.51779	0.102989	radiograph_d7	LN
Bcell	U	-0.0499989	0.820236	pathology_score	PB
Bcell IgM+	U	-0.0489719	0.820236	pathology_score	PB
mDC	U	0.290149	0.439458	pathology_score	PB
pDC	U	-0.465715	0.094543	pathology_score	PB
cMC	U	0.220371	0.558602	pathology_score	PB
intMC	U	0.0597671	0.820236	pathology_score	PB
ncMC	U	-0.121073	0.744978	pathology_score	PB
NK CD56+CD16-	U	-0.371275	0.240694	pathology_score	PB
NK CD56loCD16+	U	-0.258137	0.483758	pathology_score	PB
CD4T	U	-0.131963	0.744978	pathology_score	PB
CD4T HLADR+Ki67+	U	0.19816	0.574112	pathology_score	PB
CD8T	U	0.648832	0.00392594	pathology_score	PB
CD8T HLADR+Ki67+	U	0.719224	0.000972509	pathology_score	PB
Bcell	U	-0.0289776	0.969488	cov_RNA	PB
Bcell IgM+	U	-0.0794609	0.969488	cov_RNA	PB
mDC	U	0.133495	0.969488	cov_RNA	PB
pDC	U	-0.372187	0.208818	cov_RNA	PB
cMC	U	-0.00844669	0.969488	cov_RNA	PB
intMC	U	-0.0530706	0.969488	cov_RNA	PB
ncMC	U	-0.0877664	0.969488	cov_RNA	PB
NK CD56+CD16-	U	-0.42608	0.184757	cov_RNA	PB
NK CD56loCD16+	U	-0.384595	0.208818	cov_RNA	PB
CD4T	U	-0.030358	0.969488	cov_RNA	PB
CD4T HLADR+Ki67+	U	0.112383	0.969488	cov_RNA	PB
CD8T	U	0.599386	0.0162888	cov_RNA	PB
CD8T HLADR+Ki67+	U	0.631071	0.0161527	cov_RNA	PB
Bcell	U	0.0929473	0.743187	radiograph_d7	PB
Bcell IgM+	U	0.0481936	0.823049	radiograph_d7	PB
mDC	U	0.0882282	0.743187	radiograph_d7	PB
pDC	U	-0.317658	0.56497	radiograph_d7	PB
cMC	U	0.251792	0.61168	radiograph_d7	PB
intMC	U	-0.152606	0.688326	radiograph_d7	PB
ncMC	U	-0.175773	0.688326	radiograph_d7	PB
NK CD56+CD16-	U	-0.424811	0.250415	radiograph_d7	PB
NK CD56loCD16+	U	-0.266836	0.61168	radiograph_d7	PB
CD4T	U	-0.0870079	0.743187	radiograph_d7	PB
CD4T HLADR+Ki67+	U	0.204422	0.688326	radiograph_d7	PB
CD8T	U	0.158095	0.688326	radiograph_d7	PB
CD8T HLADR+Ki67+	U	0.472426	0.250415	radiograph_d7	PB

[truncated: 4 more sheets: Clinical Data Correlations Mark, CBC Data, Pseduo Absolute Data, Pseudo Absolute Stats]
